# Supplementary material for: Organotellurium Probes Enable One-step Single-cell Analysis of Post-translational Modification
Source: J Am Chem Soc. 2026 Feb 17;148(10):10627–39. doi: 10.1021/jacs.5c19824 (PMC13003479; doi:10.1021/jacs.5c19824)
Supplement: Supplementary file 2 [file ja5c19824_si_001.xlsx]

## Sheet: Key
Sheet #	Title	Description
1	C10TeOPP AML3 Profiling	All proteins found in C10TeOPP vs. FPP prenylome analysis in AML-3 cells
2	C15TeOPP AML3 Profiling	All proteins found in C15TeOPP vs. FPP prenylomic analysis in AML-3 cells
3	WT L6 Profiling	All proteins found in C15AlkOPP vs. DMSO prenylomic analysis in wild type L6 cells
4	Atg7 KO L6 Profiling	All proteins found in C15AlkOPP vs. DMSO prenylomic analysis in Atg7 knock out L6 cells
5	Atg7 KO L6 vs. WT L6	All proteins found in Atg7 KO L6 cells vs. WT L6 cells prenylomic analysis

## Sheet: 1. C10TeOPP AML3 Profiling
Protein names	Gene names	Significant	Prenylation type	Statistical significance [-Log (P-value)]	Log (Fold change) (C10TeOPP vs. FPP)	Peptides	Sequence coverage [%]	Mol. weight [kDa]	Score	Reporter intensity corrected 126	Reporter intensity corrected 127N	Reporter intensity corrected 127C	Reporter intensity corrected 128N	Reporter intensity corrected 128C	Reporter intensity corrected 129N	Reporter intensity corrected 129C	Reporter intensity corrected 130N	Reporter intensity corrected 130C
4-trimethylaminobutyraldehyde dehydrogenase	ALDH9A1	+	Self prenylation	3.0947	0.719577	7	14.8	53.801	14.404	-0.420753	-0.196923	-0.251388	0.502288	0.359841	0.427538	-0.277238	0.0379121	-0.172476
BRO1 domain-containing protein BROX	BROX	+	FTase	3.84453	1.25099	2	4.9	46.476	4.3859	-0.369213	-0.589836	-0.365111	0.843085	0.869873	0.71586	-0.392429	-0.326833	-0.376594
DnaJ homolog subfamily A member 1	DNAJA1	+	FTase	4.25069	1.77351	3	12.3	44.868	21.926	-0.451912	-0.697345	-0.666838	1.1982	1.25603	1.05021	-0.713639	-0.539393	-0.426508
DnaJ homolog subfamily A member 2	DNAJA2	+	FTase	5.80496	2.79294	2	5.6	45.745	18.61	-0.917412	-0.900142	-0.946244	1.95232	1.91233	1.75036	-0.88672	-0.937383	-1.01832
Lamin-B1	LMNA	+	FTase	4.734	1.11091	27	45.4	66.408	295.69	-0.419679	-0.341149	-0.441492	0.765239	0.720904	0.64427	-0.274129	-0.389599	-0.255564
Lamin-B2	LMNB1	+	FTase	2.35766	0.694966	9	14.2	69.948	22.173	-0.309905	-0.0877213	-0.322349	0.537329	0.557061	0.270533	-0.223677	-0.198473	-0.213997
Nucleosome assembly protein 1-like 4	NAP1L1	+	FTase	6.28861	1.73768	4	13.1	42.823	3.0114	-0.637152	-0.539004	-0.595022	1.16277	1.1467	1.13239	-0.593133	-0.493571	-0.575178
GTP-binding protein Rheb	RHEB	+	FTase	4.43054	2.10177	2	9.8	20.497	2.1715	-0.854876	-0.650772	-0.571289	1.499	1.44095	1.2884	-0.77977	-0.653463	-0.709389
EH domain-binding protein 1-like protein 1	EHBP1L1		FTase	2.07701	0.527187	1	0.7	161.85	0.78755	-0.197488	-0.313363	0.00857756	0.44246	0.380169	0.256657	-0.167037	-0.225625	-0.175548
Phosphatidylinositol 3,4,5-trisphosphate 5-phosphatase 1	INF2		FTase	0.505624	0.0600829	14	15	133.29	56.092	-0.0643521	-0.05545	0.01811	0.112014	0.00642379	-0.0398811	-0.0242627	0.0511847	0.00501553
Lysophosphatidylcholine acyltransferase 1	LMNB2		FTase	0.258485	-0.0490919	3	6.2	59.151	7.1448	0.174411	0.035051	-0.0161439	-0.016054	0.112761	-0.0506641	0.0137405	-0.139907	-0.104393
U6 snRNA-associated Sm-like protein LSm4	LRRFIP1		FTase	0.0291147	0.00761013	1	7.2	15.35	0.8952	0.0704994	-0.0712618	-0.0217287	0.0586338	0.0950612	-0.153356	0.111006	-0.0107631	-0.0692889
Alpha-soluble NSF attachment protein	NAP1L4		FTase	0.383276	0.0478771	4	16.9	33.232	14.596	-0.130921	-0.0448947	-0.0160697	-0.0804664	-0.0239336	0.0561463	0.0563533	0.0950861	0.0975009
Proteasome subunit alpha type-1	PSIP1		FTase	0.0375127	0.0170169	4	13.3	29.555	25.978	0.061944	-0.0208916	-0.171895	-0.28982	0.0344705	0.175557	0.0725458	0.07399	0.072901
Ras-related protein Ral-B	RALA		FTase	0.101323	-0.0591328	1	3.9	23.408	1.6097	-0.502398	-0.539125	-0.611409	-0.211198	-0.712301	-0.90683	1.24938	1.18012	1.06256
U4/U6.U5 tri-snRNP-associated protein 2	USP32		FTase	0.000508518	-5.58284e-05	5	10.3	65.38	4.1206	0.0208175	-0.0282733	0.0706583	0.0311239	-0.0203374	0.0522485	-0.0761017	-0.0297719	-0.0115623
14-3-3 protein beta/alpha;14-3-3 protein beta/alpha, N-terminally processed	YKT6		FTase	0.110559	0.0127857	11	49.6	28.082	219.59	-0.0472142	0.0136403	-0.11375	-0.0671946	0.00105312	-0.0428256	0.113095	0.0429816	0.109016
Nuclear-interacting partner of ALK	ZC3HAV1		FTase	0.0595908	0.0118629	1	2	55.261	1.1932	-0.0496209	-0.09706	-0.0152307	-0.165631	0.0533892	-0.0140815	0.214807	0.108516	-0.0262871
Cell division control protein 42 homolog	CDC42		GGTase-I	0.955467	0.137927	7	39.3	21.258	49.185	-0.938213	-0.864453	-0.836613	-0.83751	-0.630148	-0.757841	1.6405	1.68784	1.54524
2,3-cyclic-nucleotide 3-phosphodiesterase	CNP		GGTase-I	0.523946	0.304446	1	2.1	47.578	2.3401	-0.201856	-0.527883	-0.873045	-0.489295	0.0806414	-0.280793	0.628944	0.986135	0.685953
Guanine nucleotide-binding protein-like 1	GNG5		GGTase-I	0.18099	0.0618462	1	2.1	68.66	0.65545	-0.276986	0.159959	-0.0368791	0.0473324	-0.050692	0.0349917	-0.135159	0.254361	0.0118741
Ras-related C3 botulinum toxin substrate 1;Ras-related C3 botulinum toxin substrate 3	RAC1;RAC3		GGTase-I	0.367926	0.0574139	7	40.6	21.45	46.861	-0.848361	-0.995743	-0.958671	-0.888596	-0.788549	-0.953389	1.821	1.89257	1.72853
Cell cycle checkpoint protein RAD1	RAC2		GGTase-I	1.22848	-0.184693	1	3.2	31.827	0.88336	0.178282	0.140402	0.00413301	-0.0167971	-0.045208	-0.169256	0.00467761	-0.168156	0.080724
Ras-specific guanine nucleotide-releasing factor RalGPS1	RALB		GGTase-I	0.479921	0.0915684	1	1.6	62.132	0.71244	-0.0266621	0.0726093	-0.0919642	0.11019	-0.0542081	0.172706	0.125582	-0.287293	-0.0121593
Ras-related protein Rap-1b;Ras-related protein Rap-1b-like protein	RAP1A		GGTase-I	2.58499	0.212263	6	34.8	20.825	18.932	-1.08692	-1.12793	-1.09546	-0.845139	-0.883133	-0.945253	2.03525	2.04161	1.91578
Rap1 GTPase-GDP dissociation stimulator 1	RAP1B		GGTase-I	0.00573228	0.00114008	7	11.4	66.316	75.707	0.0558397	-0.0821107	0.120319	-0.00937927	0.0807457	0.026102	-0.13284	-0.0213955	-0.0284792
Arginine--tRNA ligase, cytoplasmic	RAP2C		GGTase-I	0.624237	-0.0265781	9	15.9	75.378	13.852	-0.0128533	0.0265244	-0.00803555	-0.0499655	0.000601079	-0.0247344	-0.0133904	0.0464797	0.0441757
Transforming protein RhoA;Rho-related GTP-binding protein RhoC	RHOA;RHOC		GGTase-I	0.786683	0.07115	10	59.1	21.768	79.371	-1.0624	-1.11012	-1.09727	-0.947405	-1.08266	-1.02627	2.13109	2.20686	1.99697
Rho-related GTP-binding protein RhoG	RHOG		GGTase-I	0.654442	0.0346687	9	53.9	21.308	173.67	-0.461036	-0.475373	-0.415004	-0.385327	-0.425378	-0.436702	0.872671	0.938076	0.796877
Rho-related GTP-binding protein RhoF	RHOF		GGTase-I	0.073518	-0.0206012	1	4.7	23.625	3.1262	-0.617338	-0.291701	-0.416228	-0.445397	-0.42858	-0.513094	0.929125	0.997544	0.79447
Ras-related protein Rab-18	RAB18		GGTase-I	1.37966	-0.155782	1	5.3	22.977	0.92678	-0.0905046	-0.216677	-0.232747	-0.343904	-0.378736	-0.284635	0.428919	0.456868	0.670219
Ras-related protein Rab-8A;Ras-related protein Rab-8B	RAB8A;RAB8B		GGTase-I	0.503842	0.188455	5	23.2	23.668	4.277	-0.746989	-0.68293	-0.515323	-0.302208	-0.756303	-0.321366	1.11801	1.17166	1.04425
Ras-related protein Rab-11A;Ras-related protein Rab-11B	RAB11A;RAB11B		GGTase-I	1.55035	0.242993	7	38	24.393	24.23	-1.13454	-1.23283	-1.01472	-0.837692	-0.953242	-0.862176	2.04733	2.06085	1.93582
Ras-related protein Rab-14	RAB14		GGTase-I	0.139622	0.0195237	4	22.3	23.897	9.6114	-0.924363	-0.867078	-0.891149	-0.823082	-0.972623	-0.828313	1.81981	1.78963	1.70597
Ras-related protein Rab-1A	RAB1A		GGTase-I	0.250435	-0.0231742	9	47.8	22.677	59.923	-0.687402	-0.64093	-0.621873	-0.613382	-0.688626	-0.717719	1.29858	1.36606	1.3141
Ras-related protein Rab-1B	RAB1B		GGTase-I	0.64549	0.322355	8	42.8	22.171	1.2623	-1.28749	-1.14328	-1.11795	-0.438554	-0.967947	-1.17515	2.00537	2.16404	1.96977
Putative Ras-related protein Rab-1C	RAB1C		GGTase-I	0.512685	0.232701	5	26.4	22.017	1.1095	-0.263828	0.337993	0.29309	0.399373	0.262966	0.403019	-0.609287	-0.543348	-0.271176
Ras-related protein Rab-21	RAB21		GGTase-I	0.051386	0.00942051	3	13.8	24.347	6.0113	-0.185441	-0.230346	-0.135246	-0.0825791	-0.277965	-0.162227	0.34406	0.289631	0.448915
Ras-related protein Rab-27A	RAB27A		GGTase-I	0.888507	0.160335	3	14.5	24.868	4.5811	-0.612116	-0.63781	-0.791386	-0.644569	-0.443652	-0.472087	1.16433	1.26025	1.18584
Ras-related protein Rab-2A;Ras-related protein Rab-2B	RAB2A;RAB2B		GGTase-I	0.0762784	0.0146912	4	22.2	23.545	16.389	-0.759988	-0.596554	-0.705083	-0.756811	-0.591376	-0.669364	1.42227	1.38636	1.27935
Ras-related protein Rab-32	RAB32		GGTase-II	0.923671	0.0813078	2	10.7	24.997	3.3881	-0.614387	-0.696605	-0.560202	-0.528699	-0.563989	-0.534582	1.03557	1.29471	1.17698
Ras-related protein Rab-35	RAB35		GGTase-II	1.08905	-0.31127	1	4.5	23.025	0.67685	-0.138493	-0.0691711	-0.259223	-0.267259	-0.444119	-0.68932	0.709572	0.581023	0.585792
Ras-related protein Rab-3D	RAB3D		GGTase-II	0.183546	0.0534294	3	12.3	24.267	1.6372	-0.266231	-0.413343	-0.493617	-0.478141	-0.173387	-0.361374	0.735805	0.810238	0.648851
Ras-related protein Rab-10	RAB10		GGTase-II	0.485173	0.0504984	7	34.5	22.541	13.488	-0.752296	-0.866325	-0.888165	-0.783511	-0.814617	-0.757162	1.63691	1.68271	1.55126
Ras-related protein Rab-5B	RAB5B		GGTase-II	0.623744	-0.110908	2	11.6	23.707	0.61771	-0.250913	-0.412705	-0.524208	-0.500557	-0.526689	-0.493304	0.882384	1.00786	0.826938
Ras-related protein Rab-5C	RAB5C		GGTase-II	0.720176	0.167125	3	16.2	23.482	11.658	-0.425639	-0.270521	-0.506063	-0.0729788	-0.324326	-0.303544	0.631069	0.677887	0.602917
Ras-related protein Rab-6B;Ras-related protein Rab-6A;Ras-related protein Rab-39A	RAB6B;RAB6A;RAB39A		GGTase-II	0.365671	0.0705205	1	5.3	23.461	4.8757	-0.414503	-0.195357	-0.352224	-0.169121	-0.24831	-0.333091	0.530086	0.692894	0.498428
Ras-related protein Rab-7a	RAB7A		GGTase-II	0.179903	-0.0193448	6	28	23.489	9.8369	-0.659674	-0.622762	-0.66841	-0.729276	-0.681773	-0.597832	1.33819	1.37591	1.25443
Ras-related protein Rab-5A	RAB5A		GGTase-II	1.3297	0.303461	2	10.7	23.658	4.3805	-0.574851	-0.811767	-0.528446	-0.432116	-0.34984	-0.222726	1.04182	1.01809	0.868638
Alcohol dehydrogenase 1	ADH1		Internal Standard	0.465683	0.131093	15	35.3	36.849	29.539	-0.186773	0.0721448	0.0406137	0.261835	-0.0513032	0.108733	-0.053305	0.0746631	-0.257807
Leucine-rich repeat flightless-interacting protein 1	LRRC8C;LRRC8A	+		3.89828	1.24307	1	1.5	89.252	8.9669	-0.314364	-0.364932	-0.400837	1.04219	0.830236	0.776641	-0.438888	-0.703444	-0.417803
Nucleosome assembly protein 1-like 1	NAGK	+		4.14325	0.641555	5	22.5	45.374	36.481	-0.228316	-0.176117	-0.270074	0.453892	0.430875	0.365392	-0.155462	-0.229904	-0.181482
GTPase NRas;GTPase HRas;GTPase HRas, N-terminally processed;GTPase KRas;GTPase KRas, N-terminally processed	NPM1	+		5.44508	2.03307	2	13.8	21.229	5.8342	-0.771668	-0.805008	-0.855704	1.32106	1.19539	1.15039	-0.413215	-0.220067	-0.592374
60S ribosomal protein L36	RPL35A	+		3.06179	0.465626	2	11.4	12.254	25.028	-0.128223	-0.126011	-0.178725	0.344459	0.392523	0.226936	-0.14563	-0.231499	-0.145027
Ubiquitin carboxyl-terminal hydrolase 32	USP24	+		3.69338	1.04734	1	0.6	181.65	1.6975	-0.303266	-0.468464	-0.198415	0.713823	0.758813	0.699248	-0.539729	-0.217129	-0.436079
Synaptobrevin homolog YKT6	YIPF6	+		4.67374	2.28015	3	17.2	22.417	7.7564	-1.25957	-1.14533	-1.40233	1.12773	1.00486	0.900634	0.318339	0.281743	0.182733
Aladin	AAAS			0.120553	-0.0401003	2	3.8	59.573	1.6794	-0.0617099	0.0640821	0.0635111	-0.136423	-0.127586	0.209591	-0.0379359	0.0877872	-0.0525153
Alanine--tRNA ligase, cytoplasmic	AARS			0.467822	-0.048924	6	7.6	106.81	15.225	0.0107118	0.0146624	-0.0189267	0.0141937	-0.132221	-0.022297	0.0756826	-0.0361908	0.103187
Multidrug resistance protein 1;Multidrug resistance protein 3	ABCB1;ABCB4			0.12497	0.0762791	1	0.7	141.48	0.63609	-0.22871	-0.089558	0.142002	0.408003	-0.194838	-0.160593	-0.0635911	0.327728	-0.131641
Multidrug resistance-associated protein 1	ABCC1			1.27746	0.398371	1	1.5	171.59	0.55484	-0.359642	-0.171157	-0.063985	0.382999	0.237854	-0.0205241	0.214269	0.0954993	-0.306511
ATP-binding cassette sub-family D member 3	ABCD3			0.18486	0.369579	1	1.4	75.475	2.4112	-0.955329	-0.17687	0.828335	-0.417777	1.38119	-0.158538	0.150708	-0.161247	-0.481669
ATP-binding cassette sub-family E member 1	ABCE1			0.306551	-0.0588543	1	2.7	67.314	18.448	0.148449	-0.113761	0.05312	-0.0452408	-0.0453944	0.00188096	0.0485624	-0.0629104	0.0240954
ATP-binding cassette sub-family F member 1	ABCF1			0.632607	-0.0371207	6	9.6	95.925	30.296	-0.0122459	0.0666826	0.0274839	0.0170099	-0.0227059	-0.0237455	0.00249868	-0.0365616	-0.00961448
ATP-binding cassette sub-family F member 2	ABCF2			0.218675	-0.0292707	4	6.7	71.289	11.474	-0.0244235	0.00323931	0.0389556	-0.00745857	-0.114672	0.0520896	-0.0252524	0.0234177	0.0629057
Mycophenolic acid acyl-glucuronide esterase, mitochondrial	ABHD10			0.860648	0.151842	2	9.5	33.932	2.9484	-0.271335	-0.135473	-0.151049	0.0702106	-0.16688	-0.00566302	0.255696	0.247691	0.165603
1-acylglycerol-3-phosphate O-acyltransferase ABHD5	ABHD5			0.0226745	0.00808569	1	4.3	39.095	0.56713	0.124441	0.0427474	-0.171014	0.138869	0.0194886	-0.137926	0.0419561	0.0642094	-0.113969
3-ketoacyl-CoA thiolase, peroxisomal	ACAA1			0.226708	0.0305234	1	3.1	44.292	0.74987	-0.0760833	-0.0526872	-0.113786	0.0383939	-0.133017	-0.0563634	0.165038	0.0297442	0.207563
3-ketoacyl-CoA thiolase, mitochondrial	ACAA2			0.113035	0.0312695	1	4.5	41.924	8.1996	0.034937	-0.0107292	0.0881404	0.168325	-0.123572	0.161405	0.00407881	-0.23361	-0.0801722
Acetyl-CoA carboxylase 1;Biotin carboxylase;Acetyl-CoA carboxylase 2;Biotin carboxylase	ACACA;ACACB			1.75006	0.185474	2	1.6	265.55	7.1046	-0.144313	-0.0052344	-0.0292658	0.155054	0.13728	0.0852743	-0.179892	0.140278	-0.150379
Medium-chain specific acyl-CoA dehydrogenase, mitochondrial	ACADM			0.12189	-0.0173186	7	20.7	46.588	44.201	0.00635879	0.0111143	0.0432105	0.00705591	-0.0866856	0.0883574	-0.038198	-0.0174782	-0.00493341
Very long-chain specific acyl-CoA dehydrogenase, mitochondrial	ACADVL			0.116641	0.0254327	4	6.6	70.389	8.5885	0.0017038	-0.0484075	0.0210822	0.0476394	-0.128358	0.131396	-0.0826918	-0.0322478	0.0986861
Acetyl-CoA acetyltransferase, mitochondrial	ACAT1			0.916033	-0.153325	4	11	45.199	4.9189	0.0521214	0.0836561	0.100699	0.0663054	-0.198298	-0.0915041	-0.0824546	-0.0306279	0.108904
Acetyl-CoA acetyltransferase, cytosolic	ACAT2			0.758475	0.0404289	5	20.9	41.35	66.641	0.0130345	0.0368616	-0.0087133	0.0146033	0.0634819	0.0843844	-0.0107341	-0.161332	-0.0227843
Golgi resident protein GCP60	ACBD3			0.014539	0.00476723	1	4.5	60.593	11.493	-0.0893168	0.125289	-0.035793	0.177269	-0.105324	-0.0574633	0.125429	0.022	-0.153287
Acyl-CoA-binding domain-containing protein 4	ACBD4			0.868892	0.118926	1	2.6	30.307	0.56792	-0.0979711	-0.0436187	-0.0339416	0.0249242	-0.0219976	0.17832	-0.125068	0.142295	-0.01414
Apoptotic chromatin condensation inducer in the nucleus	ACIN1			0.253096	0.0865473	3	2.4	151.86	3.8146	0.0171179	0.0392609	-0.174395	-0.0962654	0.280244	-0.0423534	0.0439399	-0.17275	0.114003
ATP-citrate synthase	ACLY			0.775918	-0.0786996	16	16.5	120.84	28.346	0.0524865	0.0531813	-0.0039445	-0.0447587	0.0292168	-0.118834	-0.00154215	-0.0107544	0.0537504
Cytosolic acyl coenzyme A thioester hydrolase	ACOT7			0.229886	-0.0575223	1	4.2	41.796	2.0906	0.0156158	0.0335368	-0.00595368	-0.190177	0.141043	-0.0802344	0.146988	-0.0632711	0.0112539
Low molecular weight phosphotyrosine protein phosphatase	ACP1			1.19844	0.1301	2	19	18.042	102.54	-0.0497794	0.0304996	-0.120332	0.118579	0.0314794	0.100628	0.00311221	0.0241467	-0.129532
Long-chain-fatty-acid--CoA ligase 1	ACSL1			0.0669541	0.00933659	2	2.9	77.942	2.7349	0.0587676	-0.00632773	-0.0560397	-0.0364558	0.0782988	-0.0174331	-0.0750759	0.00437302	0.0586945
Long-chain-fatty-acid--CoA ligase 4;Long-chain-fatty-acid--CoA ligase 3	ACSL4;ACSL3			0.107068	-0.0183886	2	3.7	79.187	5.0621	-0.0335192	0.0962611	-0.047466	-0.0636277	-0.0459724	0.0697101	0.0305189	0.0721337	-0.0692369
Actin, alpha skeletal muscle;Actin, alpha cardiac muscle 1;Actin, gamma-enteric smooth muscle;Actin, aortic smooth muscle	ACTA1;ACTC1;ACTG2;ACTA2			1.72514	-0.182299	10	29.2	42.051	18.811	0.143612	0.112406	-0.000811153	-0.107967	-0.123204	-0.0605188	-0.00373793	0.0245293	0.0244932
Actin, cytoplasmic 2;Actin, cytoplasmic 2, N-terminally processed;Actin, cytoplasmic 1;Actin, cytoplasmic 1, N-terminally processed	ACTG1;ACTB			1.78113	-0.123146	16	56	41.792	323.31	0.102839	0.0338186	0.012076	-0.0765612	-0.0972817	-0.0468611	0.0619103	-0.0131799	0.0320416
Actin-like protein 6A	ACTL6A			1.64256	-0.28083	1	2.3	47.46	0.97012	0.174814	0.0451043	0.126619	-0.298354	-0.0725119	-0.125086	0.192688	-0.0929366	0.058466
Alpha-actinin-1	ACTN1			0.225034	0.0287362	26	36.3	103.06	135.54	0.038703	-0.0453057	-0.0508702	-0.0715961	0.0466604	0.0536716	0.012451	-0.000663646	0.0257514
Alpha-actinin-4	ACTN4			0.410486	0.0238153	20	25.9	104.85	70.962	-0.0144794	0.0117491	-0.0643797	0.00971052	-0.0192822	0.0139074	0.00918775	0.0685237	-0.00613547
Actin-related protein 2	ACTR2			0.100557	0.0235044	4	12.9	44.76	8.2724	0.103033	-0.0977249	0.024688	0.0879635	-0.0868231	0.0993683	-0.0420835	-0.113786	0.034167
Actin-related protein 3	ACTR3			0.78942	-0.0898513	7	21.1	47.371	88.548	0.0391921	0.106888	-0.0661395	-0.0672542	-0.0869791	-0.0353797	0.0293281	0.0489855	0.0401603
Aminoacylase-1	ACY1			0.360972	-0.0572267	3	9.6	45.884	7.4551	0.159625	-0.0621893	0.031497	0.0165674	-0.0286435	-0.0306711	-0.0293807	-0.0407788	-0.00722457
Disintegrin and metalloproteinase domain-containing protein 10	ADAM10			0.551735	0.111405	1	1.5	84.141	1.4279	0.0654357	-0.0176993	0.0512754	0.163324	-0.0124624	0.282366	-0.13556	-0.194508	-0.193369
A disintegrin and metalloproteinase with thrombospondin motifs 16	ADAMTS16			0.0344711	0.00755068	1	1.5	136.2	0.64125	-0.0160205	-0.109393	0.0918876	-0.0628983	0.0866063	-0.034582	0.0282613	-0.0899606	0.114901
Double-stranded RNA-specific adenosine deaminase	ADAR			0.181491	0.0350432	6	5.1	136.06	4.8117	0.0548239	-0.117344	0.0739296	-0.0260162	0.0270528	0.115502	-0.00450341	-0.0175895	-0.0970533
Alpha-adducin	ADD1			0.130193	0.0317057	1	1.1	80.954	0.61093	-0.126837	0.177214	0.00339402	0.058941	0.0188008	0.0711469	-0.0109549	-0.0349024	-0.148001
Alcohol dehydrogenase class-3	ADH5			0.228213	-0.032592	4	10.2	39.724	4.5776	0.0520909	0.0156744	-0.0316992	-0.00626162	-0.114106	0.0586576	-0.0600776	0.0382923	0.056231
Adenosine kinase	ADK			0.510336	-0.0923779	1	3.9	40.545	22.647	0.0110273	0.038982	0.130688	-0.166946	0.0715703	-0.00105974	-0.0732004	0.0262586	-0.0285184
ADP-dependent glucokinase	ADPGK			0.518896	-0.0401035	1	2.2	54.088	1.1456	0.0207989	0.0513513	0.0356627	-0.0691345	0.0357896	0.0208473	-0.117043	0.00878461	0.0217452
Beta-adrenergic receptor kinase 1;Beta-adrenergic receptor kinase 2	ADRBK1;ADRBK2			0.368946	0.0426166	4	5.8	79.573	7.0318	0.0635767	-0.0763058	0.0177429	0.0266743	0.0941629	0.0120266	-0.0210725	-0.0789565	-0.0290468
Proteasomal ubiquitin receptor ADRM1	ADRM1			0.892559	-0.2459	1	3.9	42.153	30.995	0.225813	0.242233	0.0822674	-0.272422	0.135689	-0.0506547	0.123405	-0.382119	-0.0954092
Adenylosuccinate lyase	ADSL			0.682222	-0.118139	5	15.7	54.889	82.507	0.129314	0.0372007	0.0614119	0.103716	-0.096278	-0.133929	-0.0308265	-0.178671	0.116864
Glycerol-3-phosphate acyltransferase 4	AGPAT6			0.158807	0.0977733	3	7.9	52.07	11.564	-0.0348342	0.139953	-0.229495	0.379347	0.112771	-0.323173	-0.144023	-0.0957415	0.203999
Alkyldihydroxyacetonephosphate synthase, peroxisomal	AGPS			0.114887	0.0294696	3	7.1	72.911	8.4004	0.0500091	-0.00915538	0.0854322	-0.00492921	-0.0293367	0.248961	-0.105496	-0.035543	-0.19114
Adenosylhomocysteinase	AHCY			1.3719	-0.0727023	10	23.8	47.716	25.153	0.00931624	0.0360559	0.0456586	-0.0755102	-0.0514348	-0.000131078	0.0310951	0.0107936	0.00295835
Activator of 90 kDa heat shock protein ATPase homolog 1	AHSA1			0.0910649	0.0156359	2	5.3	38.274	2.6077	-0.0637778	-0.0318273	0.099367	-0.00677192	-0.0289745	0.0864161	0.00790495	0.0413639	-0.0948988
AH receptor-interacting protein	AIP			0.154808	0.0280502	2	6.7	37.636	3.3553	-0.05532	0.0800889	-0.141948	-0.0516855	0.00590966	0.0127473	0.0102364	0.107252	0.0415211
Adherens junction-associated protein 1	AJAP1			0.318355	0.131973	1	2.7	44.536	0.99855	-0.337357	0.0620112	0.0424658	0.194772	0.129129	-0.160862	-0.0501836	0.213221	-0.0843943
Adenylate kinase isoenzyme 1	AK1			0.295328	0.0621832	2	9.8	21.635	3.6663	-0.0513751	-0.0017501	0.0529815	0.22151	-0.0262916	-0.0088128	-0.0714434	-0.039723	-0.0662941
Adenylate kinase 2, mitochondrial;Adenylate kinase 2, mitochondrial, N-terminally processed	AK2			0.45088	-0.120145	4	18	26.477	5.7443	0.0640478	0.201612	-0.146917	-0.0338612	-0.187778	-0.0200531	0.0376852	0.0285245	0.0655406
Adenylate kinase 4, mitochondrial	AK4			0.799129	0.167675	2	9	25.268	2.7007	-0.0632724	-0.0717786	0.0350608	-0.00717437	0.106836	0.303373	-0.115523	-0.0914848	-0.0872351
Alcohol dehydrogenase [NADP(+)]	AKR1A1			0.0161338	0.0100906	1	3.1	36.573	4.5133	-0.058782	0.120038	-0.226806	0.128484	0.144507	-0.40827	0.00117434	0.135446	0.17301
Aldose reductase	AKR1B1			0.0244049	0.00391019	6	23.7	35.853	11.096	0.0313287	0.0136729	-0.0681798	-0.0794262	0.0729108	-0.00493209	0.00579394	0.0369221	0.000711285
RAC-beta serine/threonine-protein kinase	AKT2			0.229273	0.134835	1	1.5	55.768	1.2977	-0.335654	0.0563066	0.0535059	0.438227	-0.100337	-0.159226	0.00267034	0.122282	-0.0689731
Delta-1-pyrroline-5-carboxylate synthase;Glutamate 5-kinase;Gamma-glutamyl phosphate reductase	ALDH18A1			0.0157312	0.0102505	1	2.3	87.301	2.0815	0.251751	-0.161362	-0.245106	0.016227	0.188236	-0.328428	0.162862	-0.0134522	0.138073
Fatty aldehyde dehydrogenase	ALDH3A2			0.117063	-0.0355967	3	6	54.847	3.2736	0.128248	-0.120331	0.049169	0.124135	-0.16264	-0.0111986	0.0117631	0.0199058	-0.0302496
Fructose-bisphosphate aldolase A	ALDOA			0.529519	0.0440624	21	69.2	39.42	323.31	-0.00689834	-0.0626553	0.0220359	-0.0188145	0.0290532	0.0744308	-0.0157286	-0.0561679	0.0435465
Fructose-bisphosphate aldolase C	ALDOC			0.421873	0.0255383	15	55.5	39.455	228.25	0.00425942	-0.0211421	0.0316011	0.00157866	0.0188239	0.0709306	-0.0242699	-0.0863939	0.013414
Dol-P-Man:Man(5)GlcNAc(2)-PP-Dol alpha-1,3-mannosyltransferase	ALG3			0.573133	-0.101474	2	4.6	50.126	4.7799	-0.0696952	0.0416354	0.132743	-0.0933329	-0.141555	0.0351478	-0.0385435	0.133921	0.00848065
Anaphase-promoting complex subunit 1	ANAPC1			1.69062	0.240284	2	0.9	216.5	1.7216	-0.219082	-0.0315888	-0.100986	0.0562355	0.168658	0.144301	0.0190917	0.0167688	-0.0445972
Angiopoietin-related protein 6	ANGPTL6			0.265318	-0.0716456	1	1.5	51.694	0.58523	0.0362372	0.0122929	0.126821	0.0904354	-0.217311	0.0872891	-0.0545861	0.0623632	-0.13474
Rabankyrin-5	ANKFY1			0.497319	-0.0979505	3	2.5	128.4	10.372	0.144735	0.132675	-0.117146	-0.0296035	-0.064345	-0.0396393	-0.0564248	0.00798851	0.0305621
Ankyrin repeat domain-containing protein 33B	ANKRD33B			0.120314	-0.203239	1	1.4	53.974	0.50818	0.383668	0.921652	-0.157832	-0.325423	-0.378491	1.24169	0.0496302	-2.26053	0.53444
Acidic leucine-rich nuclear phosphoprotein 32 family member A	ANP32A			0.105956	-0.034994	5	22.5	28.585	93.23	0.101712	-0.000256646	0.0124551	0.228778	-0.0749032	-0.144947	-0.0823048	-0.0781713	0.0464397
Acidic leucine-rich nuclear phosphoprotein 32 family member B	ANP32B			0.624248	-0.121357	3	15.1	28.787	11.919	0.223544	-0.0487641	0.112135	-0.0200467	-0.093204	0.036095	-0.0353953	-0.150086	-0.0154764
Acidic leucine-rich nuclear phosphoprotein 32 family member E	ANP32E			0.325586	0.0367147	2	5.2	30.692	11.81	-0.0568929	-0.0125256	0.0719311	-0.0109153	0.0817102	0.0418617	0.00233104	-0.0560927	-0.0526059
Annexin A1	ANXA1			0.218052	0.057068	3	11	38.714	7.3099	0.059156	-0.274325	-0.0529229	0.023541	-0.0585761	-0.0618531	0.00431098	0.0477568	0.321714
Annexin A11;Annexin A13	ANXA11;ANXA13			0.517248	-0.137661	2	4.2	54.389	2.8415	0.057896	0.0728539	-0.00966061	0.126203	-0.169849	-0.248249	0.154391	-0.101733	0.126949
Annexin A2;Putative annexin A2-like protein	ANXA2;ANXA2P2			0.921335	0.0704207	15	42.8	38.604	204.77	-0.0515846	-0.0742128	-0.0541711	-0.0488409	0.0722595	0.00787491	-0.00207663	-0.00783273	0.167386
Annexin A4	ANXA4			0.262408	0.0211615	8	26.6	35.882	62.908	-0.00459068	0.0327825	-0.0542601	0.0270132	-0.0270154	0.0374185	0.0219337	-0.0409093	0.0164295
Annexin A6	ANXA6			0.0797865	-0.00922827	21	33.6	75.872	67.554	0.0113995	-0.0390818	0.0137167	-0.0873545	0.0153171	0.0303869	0.00392346	0.000292145	0.0602021
Annexin A7	ANXA7			0.298024	-0.0816503	3	6.6	52.739	6.8651	0.170171	0.0250571	-0.156149	0.044665	-0.0981716	-0.152365	-0.152641	-0.0879395	0.416175
AP-1 complex subunit beta-1	AP1B1			0.110312	-0.0181464	9	10	104.64	103.84	0.0705769	-0.0013716	-0.0107203	-0.102957	0.0756828	0.0313196	-0.0249824	-0.0192105	-0.00953627
AP-1 complex subunit gamma-1	AP1G1			0.459225	-0.0628076	4	4	91.35	6.6133	0.016693	-0.0279804	0.0600659	-0.144446	-0.0340711	0.0388734	0.023566	-0.0127325	0.088834
AP-1 complex subunit mu-1	AP1M1			0.0808268	0.0166964	3	9.9	48.586	8.3628	-0.0357311	-0.0893175	0.132594	-0.037443	0.0353901	0.0596876	-0.0610675	-0.0168683	0.0215573
AP-1 complex subunit sigma-2	AP1S2			0.0433637	0.0187729	1	10.2	18.615	17.844	0.123317	-0.162693	-0.165834	0.157546	-0.0780009	-0.228437	-0.0658683	0.100556	0.328217
AP-2 complex subunit alpha-1	AP2A1			0.0210316	-0.000985971	6	6.1	107.54	4.8062	-0.00756444	0.0418917	0.00375546	0.00267518	0.0167389	0.0157107	-0.0586997	-0.015538	0.00983179
AP-2 complex subunit alpha-2	AP2A2			0.00171213	0.000554842	4	4.6	103.96	3.2738	-0.0961781	0.123437	-0.0813963	-0.0377626	-0.142193	0.127482	0.0278567	0.106161	-0.018605
AP-2 complex subunit beta	AP2B1			0.165133	-0.0339265	9	9	104.55	6.733	0.0701693	-0.0983215	0.0905568	-0.0606681	0.0849474	-0.0636543	-0.00344017	-0.0101366	-0.000651203
AP-2 complex subunit mu	AP2M1			0.222653	-0.0172716	3	5.7	49.654	3.209	0.0051118	0.0185362	0.070547	0.0115691	-0.0239734	0.0547847	0.0164556	-0.108762	-0.0354677
AP-2 complex subunit sigma	AP2S1			0.0978392	-0.0311882	1	4.9	17.018	0.75929	-0.197416	0.0866386	0.144623	-0.0344452	0.0612397	-0.0865132	0.175264	0.0276353	-0.168224
AP-3 complex subunit beta-1	AP3B1			0.0799789	-0.00831561	1	0.8	121.32	1.4177	-0.00422414	0.027404	0.113231	0.0169531	0.0410648	0.0534462	0.00515127	-0.0896647	-0.15456
AP-3 complex subunit delta-1	AP3D1			0.233113	0.0126319	7	8.2	130.16	68.853	-0.0388952	-0.0492306	0.00692675	0.00190967	-0.00635206	-0.0388611	0.0161002	0.0692011	0.0480029
AP-3 complex subunit sigma-1	AP3S1			0.439995	0.0574971	1	5.7	21.732	3.9278	-0.0101974	-0.0431673	0.0452051	0.00385115	0.15434	0.00614071	0.053547	-0.0417439	-0.159173
Acylamino-acid-releasing enzyme	APEH			0.0452252	-0.00582874	2	3	81.224	1.8757	0.052296	-0.00469123	-0.043621	0.0412019	-0.0712335	0.0165292	0.0309822	-0.00287109	-0.0097908
DNA-(apurinic or apyrimidinic site) lyase;DNA-(apurinic or apyrimidinic site) lyase, mitochondrial	APEX1			2.09882	-0.216004	5	17.3	35.554	11.802	0.156008	0.090665	0.076546	-0.045979	-0.172428	-0.106386	0.0117906	-0.00868446	0.00726875
Gamma-secretase subunit APH-1A	APH1A			0.14555	0.0677784	1	4.9	28.996	1.2154	-0.104826	0.055015	-0.0585264	0.210252	0.185541	-0.300795	-0.202936	-0.0670719	0.29215
Apoptosis inhibitor 5	API5			0.0841603	0.00609983	6	12	59.004	13.242	0.0130616	-0.0129102	0.00351514	-0.0388802	0.0446702	0.0161761	0.0521402	-0.0354583	-0.0335127
Methylthioribulose-1-phosphate dehydratase	APIP			0.202812	-0.0455779	1	5	27.125	6.1566	-0.135993	0.0990307	0.0780062	-0.0579322	0.0527359	-0.0904937	-0.0439801	0.106263	0.00116534
Apolipoprotein B receptor	APOBR			0.0868632	-0.0207448	3	2.6	115.63	4.0801	0.11524	-0.0225044	-0.0745719	0.0758294	0.016178	-0.136078	-0.00824478	-0.0519991	0.0949527
Adenine phosphoribosyltransferase	APRT			0.297874	-0.114028	3	25.6	19.608	14.974	0.169178	0.0229272	-0.0135039	0.231981	-0.236479	-0.158985	-0.101672	-0.205273	0.300628
Coatomer subunit delta	ARCN1			0.144995	-0.0127359	6	11.9	57.21	12.126	0.0645783	-0.022484	-0.00507069	-0.0329187	-0.000784721	0.0325193	0.0412484	-0.0714509	0.00316476
ADP-ribosylation factor 3;ADP-ribosylation factor 1;ADP-ribosylation factor 5	ARF3;ARF1;ARF5			0.460559	-0.0292287	2	9.9	20.601	3.046	-0.0144006	-0.00613933	0.0274121	0.0191354	-0.0369035	-0.0630458	-0.0120423	0.078351	0.0164348
ADP-ribosylation factor 4	ARF4			0.565788	-0.0979168	1	5.6	20.511	1.312	0.118562	0.146214	-0.0142219	-0.131438	0.0339912	0.05425	-0.290355	0.0332618	0.0585382
ADP-ribosylation factor GTPase-activating protein 2	ARFGAP2			0.142336	0.0265902	1	2.1	56.72	2.3415	0.0671268	-0.102372	-0.00469271	0.0999323	0.00891447	-0.0690142	-0.0604283	-0.0847276	0.154063
Brefeldin A-inhibited guanine nucleotide-exchange protein 1	ARFGEF1			0.0484468	-0.00519358	11	8.1	208.76	35.042	0.0212501	-0.0308391	0.0534154	-0.0442664	0.02718	0.0453321	0.00438802	-0.0286603	-0.038998
Brefeldin A-inhibited guanine nucleotide-exchange protein 2	ARFGEF2			0.602386	0.201519	5	2.4	202.04	0.69558	-0.0226027	0.170633	-0.192977	-0.0227648	0.32847	0.253904	-0.127823	0.153904	-0.531943
Rho GTPase-activating protein 15	ARHGAP15			0.00265481	-0.000617857	1	4	54.544	3.1697	-0.0544211	-0.058673	0.106869	0.0545467	-0.108651	0.0460254	0.0530645	0.0113396	-0.0412983
Rho GTPase-activating protein 18	ARHGAP18			0.168707	-0.0269157	3	5	74.976	12.389	0.0109532	0.0602396	-0.0895472	0.0470164	-0.0572441	-0.0888739	-0.025362	0.155436	-0.00381614
Rho GTPase-activating protein 23	ARHGAP23			0.339793	-0.0999481	1	0.5	162.19	0.62741	0.117667	-0.0277511	0.135513	-0.198464	-0.0551393	0.179188	-0.0682	-0.065291	-0.00872078
Rho GTPase-activating protein 30	ARHGAP30			1.03583	0.328499	1	0.9	118.58	1.1163	-0.186098	-0.261354	-0.156428	-0.151843	0.19445	0.339009	0.142163	0.0119309	0.0769707
Rho GTPase-activating protein 4	ARHGAP4			0.663413	-0.181183	2	2.2	105.02	2.0166	0.0123108	0.217683	0.153739	0.0803907	0.0265605	-0.266767	-0.286957	0.068859	0.00298315
Rho GDP-dissociation inhibitor 1	ARHGDIA			0.222476	-0.0699741	2	11.3	23.207	1.9655	-0.128451	0.11042	0.0119757	-0.241424	0.108957	-0.08351	-0.0236335	0.0827244	0.171742
Rho GDP-dissociation inhibitor 2	ARHGDIB			0.0112457	0.00211855	5	28.9	22.988	102.53	-0.104039	0.0356827	-0.060601	-0.0180317	-0.130269	0.0256989	0.0222304	0.0589452	0.179185
Rho guanine nucleotide exchange factor 1	ARHGEF1			0.0254691	0.0161554	1	1.1	102.43	0.62034	-0.038162	0.365192	-0.314281	0.0692885	0.125843	-0.133917	0.0270949	-0.356907	0.264651
Rho guanine nucleotide exchange factor 2	ARHGEF2			0.0233541	0.00340474	6	6.8	111.54	13.809	-0.0106972	-0.0467245	0.0672159	0.0187895	-0.0595597	0.0607786	-0.000884961	0.0360206	-0.0561366
Rho guanine nucleotide exchange factor 6	ARHGEF6			0.173547	0.0159932	4	4.9	87.498	4.9369	0.0096443	0.0825055	-0.028831	0.0165022	0.035609	0.0591875	-0.104418	-0.0750085	0.0136109
Rho guanine nucleotide exchange factor 7	ARHGEF7			0.285667	0.042671	1	1	90.011	0.6412	-0.0613524	0.0720767	0.0370265	-0.0294854	0.0854848	0.119764	-0.047653	-0.0973964	-0.0696634
AT-rich interactive domain-containing protein 1A	ARID1A			1.60942	-0.181913	2	1.3	242.04	5.3958	0.202579	0.0594494	0.0630335	-0.10987	-0.0356974	-0.0751091	0.05092	-0.0823652	-0.0641385
E3 ubiquitin-protein ligase ARIH1	ARIH1			1.42848	0.0942511	2	3.8	64.117	2.7021	-0.0581094	-0.0658184	-0.111918	-0.00326264	-0.0162985	0.0664689	-0.0956204	0.108409	0.184951
ADP-ribosylation factor-like protein 8B;ADP-ribosylation factor-like protein 8A	ARL8B;ARL8A			0.26859	-0.0484262	1	12.4	21.539	1.0737	-0.11048	0.0906883	0.00562933	-0.134491	0.0087232	-0.0336735	0.0417631	0.0160466	0.124596
Armadillo repeat-containing protein 8	ARMC8			0.0889396	-0.014284	1	1.6	75.509	1.4353	-0.0679187	0.057779	0.0917481	0.0442144	-0.0471734	0.0417155	-0.0757819	0.00388358	-0.0396649
Protein-glutamate O-methyltransferase	ARMT1			0.473694	-0.0435027	6	22.4	51.172	21.048	-0.00388516	-0.00152525	-0.024788	0.0244609	-0.0875091	-0.0976583	0.0233163	0.0774052	0.0989851
Aryl hydrocarbon receptor nuclear translocator 2;Aryl hydrocarbon receptor nuclear translocator	ARNT2;ARNT			0.356336	0.1643	1	2	78.69	0.50439	-0.289205	0.325286	0.0877349	0.0684222	0.254691	0.293604	-0.220204	-0.266485	-0.245043
Actin-related protein 2/3 complex subunit 1B	ARPC1B			0.262794	0.0492949	7	22.3	40.949	11.532	0.0730265	-0.0709644	-0.0538543	-0.00788796	0.149015	-0.0450347	-0.0117543	-0.0501795	0.0264351
Actin-related protein 2/3 complex subunit 2	ARPC2			0.11727	-0.0139731	6	20.3	34.333	16.78	0.0149366	-0.0534623	0.0244712	-0.0829972	-0.0134449	0.0404681	0.0341596	-0.0202301	0.0649008
Actin-related protein 2/3 complex subunit 3	ARPC3			0.491714	0.114379	2	7.9	20.546	1.4395	-0.153351	-0.0520611	-0.0291527	-0.117475	0.0194486	0.206598	0.132738	0.0317617	-0.0297044
Actin-related protein 2/3 complex subunit 4	ARPC4			2.75018	-0.111947	3	31	19.667	36.371	0.0451197	0.0664005	0.0771134	-0.0716282	-0.03151	-0.04407	0.0559638	-0.0296416	-0.0589459
Ankyrin repeat and SOCS box protein 16	ASB16			0.446951	-0.692108	1	1.8	49.636	0.51576	-0.548808	0.0368697	1.3395	-1.06587	0.19029	-0.373183	1.41443	0.616296	-1.60072
Activating signal cointegrator 1 complex subunit 1	ASCC1			0.503213	0.124699	1	2.2	45.509	1.6533	-0.0191727	0.0271154	-0.25317	0.141022	-0.0797692	0.0676172	0.110447	-0.0990657	0.113778
Activating signal cointegrator 1 complex subunit 2	ASCC2			0.43809	0.0868512	2	2.9	86.359	6.4166	-0.0104437	-0.148256	0.0607488	0.167116	-0.0309744	0.0264614	0.0454357	-0.250443	0.149157
Activating signal cointegrator 1 complex subunit 3	ASCC3			0.231068	-0.0525556	1	0.4	251.46	0.82681	0.0153828	0.0536857	-0.0894291	0.0546999	-0.0234881	-0.209239	0.0415009	0.109415	0.0562737
Histone chaperone ASF1B;Histone chaperone ASF1A	ASF1B;ASF1A			0.0336532	0.00823415	1	4	22.433	1.1975	-0.0384649	0.1191	0.0964188	0.100233	-0.060697	0.16222	-0.277987	-0.334886	0.242865
Histone-lysine N-methyltransferase ASH1L	ASH1L			0.308482	0.134426	1	0.3	332.79	0.84738	-0.295898	-0.0288321	0.0847803	0.312332	-0.156175	0.00717216	0.053516	0.188333	-0.156427
Set1/Ash2 histone methyltransferase complex subunit ASH2	ASH2L			0.337322	-0.294642	1	3	68.722	2.973	0.223551	0.0773789	-0.0586301	0.488314	-0.538699	-0.59124	0.0755176	-0.146554	0.479164
Argininosuccinate lyase	ASL			0.815366	0.221888	1	4.3	51.657	1.4353	-0.0567183	-0.10881	-0.353331	-0.0454563	0.222021	-0.02976	-0.0335594	0.348736	0.0656803
N-acetylserotonin O-methyltransferase-like protein	ASMTL			0.0300524	-0.0107529	2	5.3	68.856	3.3553	-0.0186661	0.0238188	-0.0427561	0.209131	-0.0964249	-0.182569	-0.00148387	0.071955	0.0457959
ATPase family AAA domain-containing protein 1	ATAD1			0.0937237	-0.0435736	1	5.5	40.744	4.0535	-0.372147	0.0516994	0.00166607	0.0416939	-0.284248	-0.206948	0.207778	0.287247	0.282061
ATPase family AAA domain-containing protein 2	ATAD2			0.600798	-0.239031	1	0.7	158.55	1.2688	0.403617	0.182893	-0.0714419	-0.224757	0.153089	-0.130356	-0.0369512	0.268295	-0.535586
Cyclic AMP-dependent transcription factor ATF-1;Cyclic AMP-responsive element-binding protein 1	ATF1;CREB1			0.569543	0.144405	1	3.3	29.232	1.1345	0.114349	-0.232788	0.0377892	0.0697776	0.0852356	0.197553	0.0655078	-0.289988	-0.038633
Activating transcription factor 7-interacting protein 1	ATF7IP			0.65739	-0.0340956	1	0.8	136.39	0.52077	-0.0278222	0.0264119	0.00508319	-0.00104013	-0.0609262	-0.0366477	0.0700809	0.0598387	-0.0261768
Ubiquitin-like-conjugating enzyme ATG3	ATG3			0.0757968	0.0184455	5	16.6	35.864	3.77	0.107323	-0.109865	0.0699021	0.0181721	0.142216	-0.0376914	0.0360915	-0.13337	-0.0839756
Bifunctional purine biosynthesis protein PURH;Phosphoribosylaminoimidazolecarboxamide formyltransferase;IMP cyclohydrolase	ATIC			0.373012	-0.0850479	2	4.7	64.615	2.8092	0.221625	-0.100555	0.0169563	-0.0109718	-0.0673846	-0.0387611	-0.0531682	-0.0286538	0.069715
Atlastin-3	ATL3			0.861621	0.0600422	5	11.6	60.541	17.509	-0.0575533	-0.0656819	0.00991132	0.0399723	-0.0211249	0.0479553	-0.0323316	0.055523	0.0321315
Serine-protein kinase ATM	ATM			0.01215	-0.00364991	3	1.3	350.68	5.6356	-0.0511554	-0.0260618	0.136463	0.00195375	-0.114651	0.160993	-0.101316	0.0631206	-0.0605441
Potassium-transporting ATPase alpha chain 2	ATP12A			0.3395	-0.0464731	2	1.5	115.51	0.61572	-0.0253074	0.104629	0.10876	-0.0547331	0.0474979	0.0558977	-0.021387	-0.0991112	-0.107444
Manganese-transporting ATPase 13A1	ATP13A1			0.408119	-0.0407046	12	11	132.95	27.593	-0.0131398	0.0755143	0.0455662	0.0244759	0.0326651	-0.0713142	-0.0312073	-0.0390215	-0.014737
Sodium/potassium-transporting ATPase subunit alpha-1	ATP1A1			0.39734	0.0443193	21	25.4	112.89	214.85	-0.103097	-0.0297301	0.0190992	0.0591891	-0.0482643	0.00830555	0.0380345	0.103834	-0.0385699
Sodium/potassium-transporting ATPase subunit beta-3	ATP1B3			0.334468	0.0575928	1	5	31.512	1.0746	-0.115664	-0.059317	0.0774182	0.0894014	-0.053709	0.039523	-0.136925	-0.0366934	0.204768
Sarcoplasmic/endoplasmic reticulum calcium ATPase 2;Sarcoplasmic/endoplasmic reticulum calcium ATPase 1	ATP2A2;ATP2A1			0.0491941	0.00521163	14	14.5	114.76	62.119	0.03499	-0.0370367	0.0260024	-0.0248388	-0.00434913	0.0687785	-0.0444217	0.0464237	-0.0567465
Sarcoplasmic/endoplasmic reticulum calcium ATPase 3	ATP2A3			0.414879	0.0825324	5	6.4	109.25	9.6781	0.0686619	-0.170809	0.0377455	-0.0157755	0.109212	0.0897589	-0.0308284	0.0270179	-0.106182
Plasma membrane calcium-transporting ATPase 4;Plasma membrane calcium-transporting ATPase 1	ATP2B4;ATP2B1			0.929838	0.0985382	3	2.6	137.92	3.0675	-0.031505	-0.0848073	0.0639575	0.0578018	0.0570531	0.128405	-0.0668417	-0.0346263	-0.0806352
ATP synthase subunit alpha, mitochondrial	ATP5A1			0.818777	-0.113448	4	9.4	59.75	4.5168	0.0619756	0.0130736	0.0734672	-0.143308	-0.105495	0.0569743	0.0444059	-0.0485122	0.0562204
ATP synthase subunit beta, mitochondrial	ATP5B			0.338971	0.0743101	2	7.4	56.559	21.887	0.0200817	-0.153771	0.107696	-0.02369	0.0798256	0.140801	-0.0310192	-0.0447013	-0.0864215
ATP synthase subunit gamma, mitochondrial	ATP5C1			2.13625	-0.115315	1	4	32.996	0.66473	0.0654967	0.0377338	0.0457649	-0.0865782	-0.0874499	-0.0229225	0.0135069	-0.0287196	0.0719695
ATP synthase F(0) complex subunit B1, mitochondrial	ATP5F1			0.463699	0.032392	7	27.3	28.908	11.978	0.0086832	-0.0438809	0.0301082	0.00234032	0.0187406	0.0710056	-0.0740511	-0.0386542	0.0345099
ATP synthase F(0) complex subunit C1, mitochondrial;ATP synthase F(0) complex subunit C2, mitochondrial;ATP synthase F(0) complex subunit C3, mitochondrial	ATP5G1;ATP5G2;ATP5G3			0.0369273	0.00961761	1	5.1	14.277	1.3935	-0.0765365	0.129088	0.00649209	-0.0449041	0.158844	-0.0260435	-0.0534778	-0.0111	-0.0735598
ATP synthase subunit d, mitochondrial	ATP5H			0.958471	0.0954394	2	19.3	18.491	30.739	-0.0714852	0.0330018	-0.120249	0.0643152	0.0374396	0.0258313	0.0359871	-0.0633169	0.0672775
ATP synthase subunit f, mitochondrial	ATP5J2			0.477398	-0.0495903	3	39.4	10.918	11.566	-3.33786e-05	-0.0261006	0.102874	-0.0280285	-0.0598898	0.015887	-0.0267984	0.0834771	-0.0525853
V-type proton ATPase 116 kDa subunit a isoform 2	ATP6V0A2			0.292613	-0.0906641	1	1.2	98.081	0.78836	0.102552	0.04668	-0.0762226	0.159193	-0.205312	-0.152864	-0.0351917	0.0806476	0.0893185
V-type proton ATPase subunit d 1	ATP6V0D1			1.13501	0.187713	1	2	40.329	0.52704	-0.0376392	-0.170245	-0.0771806	0.0419897	0.225677	0.0104067	-0.0489566	0.0343271	0.0304229
V-type proton ATPase catalytic subunit A	ATP6V1A			0.330305	-0.0640563	1	1.5	68.303	1.3631	-0.0166783	0.0442096	0.1278	0.0959545	0.00489664	-0.137688	0.0508398	-0.162331	0.00179847
V-type proton ATPase subunit G 1	ATP6V1G1			0.0480729	0.0133172	1	9.3	13.757	2.1764	0.162732	0.143527	0.0605029	-0.0424374	0.242383	0.206768	-0.44422	-0.443272	0.122818
ATR-interacting protein	ATRIP			0.194785	-0.0340956	1	1.4	85.837	0.63972	0.117155	-0.0968011	-0.0025159	-0.0694684	0.0202313	-0.0352117	0.0550165	-0.053807	0.0742029
Ataxin-10	ATXN10			0.142455	0.0183126	4	10.9	53.488	83.872	0.0675171	-0.055083	-0.00303788	-0.0401308	0.0386588	0.065806	0.0131546	-0.0640145	-0.0140686
Ancient ubiquitous protein 1	AUP1			0.211648	0.116872	1	2	45.786	1.2172	-0.470956	0.112011	0.0880985	-0.0689581	-0.0736779	0.222405	-0.112039	0.143465	0.168452
Aurora kinase B	AURKB			0.0195864	-0.00943967	1	3.5	39.31	0.91843	-0.260531	0.117574	0.0372659	0.159129	-0.0666835	-0.226457	-0.0168932	0.238532	0.0268656
Autism susceptibility gene 2 protein	AUTS2			0.0571882	0.0140433	1	0.6	138.98	0.84598	0.00769986	-0.134008	0.10816	0.10279	-0.0479376	-0.0308708	-0.105659	0.0241461	0.0844814
Cell death regulator Aven	AVEN			2.12993	0.213095	1	2.2	38.506	0.98265	-0.0416154	-0.0812753	0.000172509	0.142052	0.131781	0.242736	-0.257841	-0.106011	-0.021196
BAG family molecular chaperone regulator 2	BAG2			0.531526	0.127261	1	4.3	23.772	2.2672	-0.0976209	0.14108	-0.0246707	0.263585	0.144166	-0.00718032	-0.109807	-0.0564144	-0.244336
Barrier-to-autointegration factor;Barrier-to-autointegration factor, N-terminally processed	BANF1			1.15372	0.406598	2	36	10.058	2.0001	-0.33028	0.0778821	-0.147987	0.0981767	0.227818	0.493414	-0.093634	0.0481109	-0.3647
Bromodomain adjacent to zinc finger domain protein 1A	BAZ1A			0.080597	0.00839564	8	7	178.7	70.592	-0.0425145	0.0145558	0.00863277	-0.0389544	0.0650447	-0.0202292	0.00861089	0.0227179	-0.00906219
Tyrosine-protein kinase BAZ1B	BAZ1B			0.705714	0.151602	2	1.4	170.9	1.3895	-0.0648517	0.0626303	-0.163	0.0192472	0.242668	0.0276698	0.0917329	0.0245287	-0.231824
Bromodomain adjacent to zinc finger domain protein 2B	BAZ2B			0.0833959	0.0639007	1	1.1	240.46	0.55136	-0.413001	0.270557	0.0119214	0.328614	-0.307639	0.0402035	0.0868859	0.409195	-0.417934
Protein PTHB1	BBS9			0.347735	0.0667058	1	2.6	99.279	0.5409	-0.0619995	-0.126933	0.0793548	-0.0692312	0.0585105	0.101261	-0.0743679	0.0596456	0.0425616
B-cell receptor-associated protein 29	BCAP29			0.101465	0.0493903	1	3.3	28.32	1.0532	0.136721	-0.0677376	0.380995	0.431033	0.115986	0.0511305	-0.425093	-0.35875	-0.255483
B-cell receptor-associated protein 31	BCAP31			0.0487158	-0.00563355	4	14.6	27.991	6.2783	-0.00822163	-0.0599389	0.0481823	-0.0471802	0.03481	-0.0245087	-0.0684435	0.0063554	0.127747
Pre-mRNA-splicing factor SPF27	BCAS2			0.100675	-0.0279839	1	5.8	26.131	1.3371	-0.170527	0.0759504	0.0981779	0.0296404	0.0175087	-0.1275	0.142529	-0.11079	0.0538125
Branched-chain-amino-acid aminotransferase, cytosolic	BCAT1			0.469363	-0.0658237	2	6	42.966	2.6904	-0.00300016	0.166358	0.0500811	-0.0449742	-0.010292	0.0712336	-0.0870715	-0.127841	-0.00569212
Branched-chain-amino-acid aminotransferase, mitochondrial	BCAT2			0.161567	0.0343426	6	23.5	44.287	30.239	0.119848	-0.0724733	0.00313706	-0.0433534	0.0432678	0.153625	-0.0825133	0.0650299	-0.177766
Bcl-2-associated transcription factor 1	BCLAF1			0.39364	0.0517058	2	1.8	106.12	3.3985	0.094978	0.00950835	-0.0645795	0.0744692	0.0074955	0.113059	0.0343156	-0.17513	-0.0853148
Bestrophin-3	BEST3			0.290845	0.180964	1	2.2	76.106	0.72225	-0.336421	-0.0746748	0.122976	0.502551	-0.201922	-0.0458574	-0.188021	0.337128	-0.106958
Class E basic helix-loop-helix protein 23	BHLHE23			0.650818	-0.776644	1	7.1	23.665	2.4917	0.142692	1.01976	0.00456354	0.0929446	0.00216712	-1.25803	-0.495517	-0.516202	1.01642
BH3-interacting domain death agonist;BH3-interacting domain death agonist p15;BH3-interacting domain death agonist p13;BH3-interacting domain death agonist p11	BID			0.67294	-0.319869	1	6.7	21.994	12.632	0.565067	0.0913731	-0.15393	-0.0628289	-0.205394	-0.188873	-0.120307	0.00489733	0.0787968
Baculoviral IAP repeat-containing protein 3	BIRC3			0.519552	0.28473	1	4.8	68.371	0.59176	-0.497279	-0.0865195	0.145782	0.400009	-0.120526	0.136689	-0.0269222	0.414748	-0.357179
Bleomycin hydrolase	BLMH			0.0973755	0.0177347	5	12.1	52.562	6.9721	-0.0327993	-0.0431271	-0.0314453	0.0260662	-0.146231	0.0659973	-0.0429456	0.102843	0.110444
Bone morphogenetic protein 15	BMP15			1.8148	-0.149016	1	1.8	45.055	0.80202	0.143966	0.114364	0.0529628	-0.00744459	-0.0926135	-0.0356965	-0.054746	-0.0624658	-0.0495252
Zinc finger protein basonuclin-1	BNC1			0.792868	-0.190465	1	0.9	110.97	0.52496	0.115717	-0.0227691	0.0757123	0.00682768	-0.334818	-0.0747432	0.0269872	-0.070642	0.286529
3(2),5-bisphosphate nucleotidase 1	BPNT1			0.723622	0.194332	1	7.5	33.392	18.555	0.0864886	-0.00184112	-0.282161	0.22043	0.038698	0.126353	0.180195	-0.16567	-0.19369
BRCA1-associated ATM activator 1	BRAT1			0.241038	0.105105	2	3.2	88.118	3.4576	-0.286212	-0.136732	0.175288	-0.169192	0.0430629	0.193786	-0.0720819	0.212862	0.0480204
Bromodomain testis-specific protein	BRDT			0.197779	-0.0347947	1	1	107.95	0.57209	0.0797833	0.0721669	0.025458	-0.00515282	-0.0714428	0.14962	-0.138338	-0.116713	0.0134203
BRI3-binding protein	BRI3BP			2.81775	0.172941	3	17.1	27.835	6.616	-0.0294989	-0.0902494	-0.0255529	0.128997	0.135609	0.108917	-0.127893	-0.00728299	-0.0842444
Basigin	BSG			0.0501459	-0.0111947	2	3.9	42.2	1.4963	-0.127565	-4.53517e-05	0.0340478	-0.108455	0.0748919	-0.0935844	0.0475681	0.127873	0.0540706
Protein bassoon	BSN			0.211092	0.0903258	1	0.2	416.46	1.133	-0.287257	0.022167	0.0596609	0.255413	-0.168414	-0.021451	-0.0143547	0.255518	-0.0924811
Bone marrow stromal antigen 2	BST2			0.621386	0.124433	1	5.6	19.769	0.80409	-0.268407	-0.100295	0.0271216	0.0634654	-0.000111315	-0.0316342	0.109135	0.0791497	0.130377
TATA-binding protein-associated factor 172	BTAF1			0.239905	-0.0362455	1	0.7	206.89	1.0637	-0.12946	0.00754558	0.0697301	-0.0473942	-0.0419164	-0.0716101	-0.154271	0.281861	0.0943163
BTB/POZ domain-containing protein 16	BTBD16			0.0308121	0.00927492	1	2.4	58.48	0.74356	0.101475	0.0190247	-0.175865	-0.0671145	0.10945	-0.0698756	0.0294162	-0.0868097	0.149101
Tyrosine-protein kinase BTK	BTK			0.247934	-0.0228569	3	5.9	76.28	3.6313	0.0400669	0.0337751	0.0678644	0.0717184	-0.0438393	0.0452566	0.00378995	-0.0988804	-0.11095
Mitotic checkpoint protein BUB3	BUB3			0.446234	-0.150637	1	3	37.154	0.53698	0.239576	0.195875	-0.211009	-0.0336414	-0.106949	-0.0868767	0.143002	-0.166994	0.0358188
Bystin	BYSL			0.250989	-0.0656082	2	4.8	49.601	3.2428	0.11273	0.0105631	0.0406327	0.111283	0.0630127	-0.207195	-0.0979419	0.0407589	-0.0650416
Basic leucine zipper and W2 domain-containing protein 1	BZW1			0.399719	-0.0436127	7	14.1	48.043	25.164	0.0559848	-0.0252849	0.0743943	0.0525964	-0.0113256	-0.0670146	-0.000536758	-0.0413309	-0.0286812
Basic leucine zipper and W2 domain-containing protein 2	BZW2			0.225876	-0.037314	7	13.8	48.162	24.757	0.0718675	-0.0686635	0.103121	-0.0678849	0.0607553	0.00151284	-0.0485464	-0.0473598	0.00399955
UPF0668 protein C10orf76	C10orf76			0.219972	-0.0839274	1	1.3	78.71	0.74415	0.17167	-0.145182	0.173848	0.166601	-0.194499	-0.0235478	-0.202766	0.0227181	0.0399588
UPF0568 protein C14orf166	C14orf166			0.28765	-0.0426202	4	16.4	28.068	42.402	-0.0269793	0.113417	-0.0705663	0.00735772	-0.0603752	-0.0589715	0.0258722	0.0389168	0.04013
UPF0505 protein C16orf62	C16orf62			0.424106	0.0441959	3	3	109.56	3.7358	0.0314662	-0.0727117	0.0307793	-0.0151514	0.0690867	0.0681862	-0.0192151	0.0177677	-0.101406
Uncharacterized protein C16orf90	C16orf90			0.528565	0.370631	1	8.2	19.564	0.63293	-0.350246	-0.223864	-0.250577	0.643806	0.0585793	-0.415179	-0.18182	0.46756	0.260542
Uncharacterized protein C17orf62	C17orf62			0.820438	0.146073	1	4.3	20.774	1.7111	-0.146706	-0.105219	0.0997496	0.0443766	0.0885765	0.15309	0.002142	-0.0419709	-0.085237
Uncharacterized protein C1orf168	C1orf168			1.00511	0.104251	1	1.4	82.069	0.51344	-0.00962883	-0.0623608	-0.0875213	-0.0332733	0.0795702	0.106944	-0.00865528	-0.0324034	0.0561301
Complement component 1 Q subcomponent-binding protein, mitochondrial	C1QBP			0.414513	-0.0462741	1	5	31.362	2.4202	-0.0158561	-0.0587757	0.0244164	0.0116479	-0.0711178	-0.129568	0.352618	-0.0769207	-0.0276423
Uncharacterized protein C2orf72	C2orf72			0.378038	-0.108554	1	2.4	30.48	0.52316	0.140738	-0.131157	0.00781748	-0.238571	0.0713323	-0.141024	-0.0178916	0.0902534	0.227304
UPF0609 protein C4orf27;Putative UPF0609 protein C4orf27-like	C4orf27			0.0232852	0.00625813	2	6.4	39.436	3.2099	0.117461	-0.150376	0.117997	0.0226226	0.0521684	0.0290645	-0.188819	0.0620076	-0.0533239
UPF0553 protein C9orf64	C9orf64			0.533797	0.0624588	1	2.3	39.028	0.61507	-0.11729	-0.087005	0.0454081	0.0103933	-0.013154	0.0312499	0.079667	0.114948	-0.0554157
Uncharacterized protein C9orf66	C9orf66			0.694124	0.462765	1	2.4	31.184	0.63306	-0.163591	0.209483	-0.52504	0.241239	0.706706	-0.0387978	-0.133513	-0.229026	-0.0586585
Carbonic anhydrase 2	CA2			0.609014	0.0607009	8	31.5	29.246	29.106	-0.0688139	0.0412331	-0.0427559	0.0360302	-0.0139586	0.0896942	-0.0345762	-0.0175108	0.0194594
Voltage-dependent T-type calcium channel subunit alpha-1G	CACNA1G			0.492884	0.275156	1	0.3	262.47	0.98888	0.0246323	-0.117901	-0.25969	-0.0691663	0.61576	-0.0740846	-0.050812	0.016489	-0.0764254
Calcyclin-binding protein	CACYBP			0.299384	-0.041685	7	35.5	26.21	113.92	0.0299275	0.0508592	-0.0344019	-0.125364	0.00767056	0.0390234	0.035534	-0.0603367	0.0658898
CAD protein;Glutamine-dependent carbamoyl-phosphate synthase;Aspartate carbamoyltransferase;Dihydroorotase	CAD			0.723429	-0.068927	8	4.9	242.98	17.85	0.0632605	0.0815449	-0.00187757	0.013514	0.0149034	-0.0922706	-0.0380342	0.0161119	-0.0483506
Calcium-binding and coiled-coil domain-containing protein 1	CALCOCO1			0.456242	-0.124548	1	1	77.335	1.002	-0.0541744	0.135431	-0.0459664	-0.297438	0.0467786	-0.0876934	-0.0728046	0.410479	-0.02581
Calreticulin	CALR			0.157322	-0.0376916	13	41	48.141	114.77	0.0587988	-0.0795884	0.157197	0.112906	-0.0863753	-0.00319788	-0.129044	-0.0843848	0.0624907
Calcium/calmodulin-dependent protein kinase type II subunit delta	CAMK2D			0.633793	-0.0571358	5	11.8	56.369	16.092	0.0912676	0.0470977	-0.0379936	-0.0520878	-0.00394541	-0.0150025	0.0219744	-0.0672587	0.02475
Cullin-associated NEDD8-dissociated protein 1	CAND1			0.852689	-0.0518435	22	19	136.37	96.223	0.0136465	0.0276337	0.0248673	-0.0734592	0.0221933	-0.0381172	0.0127642	-0.00909562	0.0283687
Calnexin	CANX			0.221866	0.0376372	8	16.2	67.567	27.189	-0.130808	-0.0212663	0.0483893	-0.0493821	-0.0246963	0.0833053	-0.01995	0.0883038	0.0349058
Adenylyl cyclase-associated protein 1	CAP1			0.607289	0.0472337	12	30.7	51.901	60.103	-0.0502462	-0.0227341	-0.0897247	-0.0616322	0.00372023	0.0369079	0.134287	0.00247204	0.0557521
Macrophage-capping protein	CAPG			1.7337	0.0830041	8	26.4	38.498	77.243	-0.0193239	-0.0526123	-0.041457	0.0535435	0.0736364	0.00843928	-0.00540707	-0.0552439	0.0472266
Calpain-1 catalytic subunit	CAPN1			0.0156366	-0.00257035	2	3.5	81.889	4.5803	0.0442122	0.00921673	0.0486924	0.0343007	-0.0617773	0.121887	-0.0728829	-0.0411158	-0.0737313
Calpain-2 catalytic subunit	CAPN2			0.377271	0.127431	1	1.1	79.994	0.85854	-0.0275616	-0.117166	-0.0796992	0.131414	0.244745	-0.218293	0.0294441	0.0724847	-0.0265657
Caprin-1	CAPRIN1			1.01324	-0.116636	2	3.1	78.365	9.558	-0.00908841	0.122126	0.0448912	-0.0143594	-0.0382289	-0.139391	0.00344366	0.0720989	-0.0326906
F-actin-capping protein subunit alpha-1	CAPZA1			0.158925	0.0238363	6	26.2	32.922	261.87	-0.00653107	0.00725386	0.00633759	-0.0200571	-0.0391697	0.137796	-0.017242	-0.0560677	-0.00351816
F-actin-capping protein subunit beta	CAPZB			0.0429508	0.00433871	5	20.6	31.35	13.09	0.00311396	0.0112169	-0.0178099	-0.047962	-0.00830539	0.0658045	-0.028696	-0.0720536	0.103493
Caspase recruitment domain-containing protein 14	CARD14			0.362144	0.0904682	1	1.1	113.27	1.0704	-0.20383	-0.00231785	0.00564649	0.163616	-0.108008	0.0152958	0.100515	0.143913	-0.106029
Probable cysteine--tRNA ligase, mitochondrial	CARS2			0.291892	-0.0818976	1	2	62.223	3.7484	0.137398	0.034308	-0.0524399	0.0157146	0.0936489	-0.23579	0.0157774	0.0646239	-0.0644386
Caspase-3;Caspase-3 subunit p17;Caspase-3 subunit p12	CASP3			1.8533	0.094268	2	10.8	31.608	19.1	-0.0792912	-0.128086	-0.0657836	-0.0184592	0.0243378	0.00376405	0.010086	0.235352	0.0268825
Caspase-4;Caspase-4 subunit 1;Caspase-4 subunit 2	CASP4			0.133474	0.0244403	2	4.5	43.262	3.1712	-0.0241088	-0.0903467	0.065565	0.0694228	0.0461102	-0.0911027	-0.112498	0.137111	0.00864924
Caspase-8;Caspase-8 subunit p18;Caspase-8 subunit p10	CASP8			0.325252	-0.147214	1	2.3	55.391	5.6124	0.19736	-0.116028	0.138772	-0.39116	0.0631176	0.106505	0.261733	-0.142651	-0.108847
Catalase	CAT			0.405159	-0.0211015	18	38.9	59.755	295.33	-0.00581942	0.0147767	0.0218274	0.0114812	0.00771316	-0.0517143	-0.00747993	-0.0347433	0.0527603
Core-binding factor subunit beta	CBFB			0.463486	1.38607	1	8.8	21.508	2.0354	-2.8625	0.952052	-0.579407	0.983241	1.43377	-0.748669	0.317886	0.117557	0.394868
E3 ubiquitin-protein ligase CBL-B	CBLB			0.044168	0.0359002	1	1.8	109.45	0.91604	-0.40581	0.0423128	0.315542	0.371708	-0.230278	-0.0816837	0.0468507	0.304052	-0.353891
Carbonyl reductase [NADPH] 1;Carbonyl reductase [NADPH] 3	CBR1;CBR3			0.203457	0.0266922	2	10.8	30.375	14.355	0.0388878	-0.0405795	-0.101753	-0.0484221	-0.0259412	0.0509954	0.0855042	-0.0684548	0.118565
Cystathionine beta-synthase	CBS			2.02372	0.147654	2	3.8	60.586	12.914	-0.120218	-0.042983	-0.0331017	0.100761	0.0943227	0.051576	0.0859093	-0.167325	0.0398606
Chromobox protein homolog 1	CBX1			0.271747	-0.0288848	3	18.4	21.418	3.0945	-0.0140655	0.0807436	-0.0302458	0.00189611	0.0137798	-0.0658979	-0.013071	0.0817016	-0.0460391
Chromobox protein homolog 3	CBX3			0.572171	-0.0452613	8	36.6	20.811	157.83	0.0320569	0.0228869	0.0671786	0.0510513	-0.00319858	-0.061514	-0.0197154	-0.017226	-0.062718
Chromobox protein homolog 5	CBX5			0.115212	0.0192109	7	35.6	22.225	14.803	0.00253201	-0.055447	0.107066	0.0251541	-0.0208235	0.107453	-0.0813677	-0.0606211	-0.0151441
Cell division cycle and apoptosis regulator protein 1	CCAR1			0.718091	0.089307	2	1.6	132.82	7.4011	-0.0556935	0.041166	0.0160798	-0.000473857	0.102441	0.167506	-0.161903	-0.0111044	-0.0892159
Cell cycle and apoptosis regulator protein 2	CCAR2			0.307535	0.0391771	10	15.7	102.9	114.92	-0.0891994	0.0403826	0.0449767	0.0813834	-0.0133213	0.045629	0.007483	-0.0589802	-0.049552
Coiled-coil domain-containing protein 65	CCDC65			1.68075	-0.0660138	1	2.1	57.296	2.5304	0.00211409	0.0421899	0.0310293	-0.0175039	-0.0634263	-0.041778	0.0655628	-0.06139	0.0520039
Cyclin-G1	CCNG1			0.618202	0.229113	1	4.4	34.074	0.65058	-0.279364	-0.0948618	0.047996	0.295748	-0.149493	0.214855	0.113963	0.133315	-0.273356
Cyclin-K	CCNK			0.245572	0.0413146	3	7.1	64.239	7.4232	-0.144889	0.0610057	-0.0488698	0.0409122	-0.0596843	0.0099624	0.0731558	0.0946519	-0.0174429
T-complex protein 1 subunit beta	CCT2			0.382132	0.0196941	17	35.3	57.488	144.22	0.0135433	-0.0103037	-0.0224943	-0.0224321	0.0203449	0.0419149	0.0260525	-0.0592477	0.0214238
T-complex protein 1 subunit gamma	CCT3			0.0457955	-0.00629794	22	52.8	60.533	65.517	0.0411075	-0.0819751	0.0309602	0.0244363	0.00649479	-0.0597323	0.013837	-0.0193601	0.0530334
T-complex protein 1 subunit delta	CCT4			0.688033	-0.123096	15	30.6	57.924	253.52	0.052548	0.10777	-0.0391938	-0.140887	0.0551686	-0.162445	0.0228933	-0.0243533	0.1373
T-complex protein 1 subunit epsilon	CCT5			1.43198	-0.160833	11	27.7	59.67	54.735	0.126852	0.0580313	-0.00433784	-0.152065	-0.031361	-0.118529	0.0399079	-0.0126049	0.102908
T-complex protein 1 subunit zeta	CCT6A			0.0109915	0.00148595	10	20.3	58.024	16.177	0.00185023	-0.0528501	0.0300444	-0.0444516	-0.0412387	0.0691928	0.040101	0.0166008	-0.0104471
T-complex protein 1 subunit eta	CCT7			0.772243	-0.0528665	19	42.4	59.366	57.793	0.0711094	-0.0105341	0.0269331	-0.0645574	0.00453339	-0.011067	0.0530744	-0.0128777	-0.0478125
T-complex protein 1 subunit theta	CCT8			0.431682	-0.0313681	27	47.6	59.62	243.12	0.074676	-0.0141258	0.0200417	-0.0314174	0.0276731	-0.00976827	-0.0175817	-0.0145411	-0.0261548
CD2-associated protein	CD2AP			0.063792	0.0369509	1	1.4	71.45	1.3751	0.285756	-0.306682	0.0293653	-0.165922	0.100774	0.18444	0.153698	-0.34283	0.0702021
ADP-ribosyl cyclase/cyclic ADP-ribose hydrolase 1	CD38			0.387669	-0.0679819	2	7	34.328	3.519	0.092869	-0.140079	0.0473137	-0.0312918	-0.0974825	-0.0750675	0.00308137	0.125076	0.0843825
Leukocyte surface antigen CD53	CD53			1.81548	0.181079	1	3.2	24.341	1.0065	-0.0931319	-0.0775426	0.0209674	0.178598	0.128462	0.0864715	-0.125125	0.0992062	-0.209103
CD63 antigen	CD63			1.22844	0.167213	1	3.4	25.636	1.4481	-0.0812148	-0.0231975	-0.0602008	0.123239	0.213254	0.000532045	-0.23647	0.104544	-0.0316836
CD97 antigen;CD97 antigen subunit alpha;CD97 antigen subunit beta	CD97			0.619588	0.160228	1	1.2	91.868	1.7828	-0.137076	0.0205457	0.140971	0.151012	0.321481	0.0326319	-0.143802	-0.262894	-0.114068
Cell division cycle protein 16 homolog	CDC16			0.108967	-0.0527177	1	1.3	71.655	1.9491	0.0192552	0.213247	-0.329754	-0.0666785	0.03126	-0.219986	0.15014	0.152001	0.0593155
Hsp90 co-chaperone Cdc37;Hsp90 co-chaperone Cdc37, N-terminally processed	CDC37			0.473987	0.0518578	3	9	44.468	3.4873	-0.0188439	-0.0145289	0.0229154	0.102867	0.0843436	-0.0420947	-0.131831	0.0247153	-0.0187416
Cell division cycle 5-like protein	CDC5L			0.488761	-0.0561681	2	3.2	92.25	3.2482	0.104888	0.133282	-0.0229709	0.0284676	0.0305647	-0.0123375	-0.13286	-0.150037	0.0298049
Cyclin-dependent kinase 2;Cyclin-dependent kinase 3;Cyclin-dependent-like kinase 5;Cyclin-dependent kinase 1;Cyclin-dependent kinase 4;Cyclin-dependent kinase 6;Cyclin-dependent kinase 9;Cyclin-dependent kinase 15;Cyclin-dependent kinase 14;Cyclin-dependent kinase 18;Cyclin-dependent kinase 16;Cyclin-dependent kinase 17;Cyclin-dependent kinase 12;Cyclin-dependent kinase 13	CDK2;CDK3;CDK5;CDK1;CDK4;CDK6;CDK9;CDK15;CDK14;CDK18;CDK16;CDK17;CDK12;CDK13			0.44416	-0.0847237	2	7.4	33.929	2.2462	-0.00148255	0.0643635	0.141353	-0.156499	0.07245	0.0341122	-0.198963	-0.0305609	0.0840289
CMT1A duplicated region transcript 1 protein;F-box/WD repeat-containing protein 10	CDRT1;FBXW10			0.425087	0.312182	1	2.1	85.369	0.65639	-0.476347	-0.189084	0.203375	0.60005	-0.241786	0.116225	0.0425873	0.159527	-0.205746
Phosphatidate cytidylyltransferase 2	CDS2			0.139866	0.0259645	1	4.3	51.417	60.189	-0.105998	-0.00746367	0.12669	0.0500557	0.0355398	0.00552654	0.0379897	0.0103525	-0.143891
Centromere protein J	CENPJ			0.38104	0.151453	2	1.4	153	2.4877	-0.374977	0.0146857	0.0291293	0.244884	-0.0599456	-0.0617406	-0.0325476	0.315738	-0.0664255
Centrosomal protein of 290 kDa	CEP290			0.651615	-0.167728	1	0.3	290.38	0.76094	-0.0166063	0.180442	0.136521	-0.25082	-0.0450869	0.0930813	-0.0127546	-0.0868834	0.0109084
Choline/ethanolaminephosphotransferase 1	CEPT1			0.741934	-0.04699	3	6.7	46.553	2.8236	0.025485	0.0497146	0.0861328	0.0256844	-0.039176	0.0338543	-0.0904161	0.0963041	-0.178781
Liver carboxylesterase 1	CES1			0.372814	0.0561467	9	19.9	62.52	44.281	-0.0936706	-0.0453741	0.0220251	0.0481531	-0.0869397	0.0902071	0.0339661	0.0476955	-0.00726081
Cilia- and flagella-associated protein 54	CFAP54			0.356973	0.105578	1	0.4	351.97	0.50604	0.147484	-0.247726	0.0277631	0.0145253	0.147508	0.0822217	-0.147577	0.00922299	-0.0246209
Cofilin-1	CFL1			0.347879	-0.0607286	10	51.2	18.502	42.577	0.146504	-0.0356363	0.0302676	-0.101121	-0.00860019	0.0686702	-0.0802355	-0.100005	0.0889582
Cingulin-like protein 1	CGNL1			0.134964	0.0420966	1	0.8	149.08	0.5452	-0.0169658	-0.107023	0.0297126	0.0693771	-0.198311	0.160948	0.0584382	-0.0635193	0.0761446
Chromodomain-helicase-DNA-binding protein 4	CHD4			0.418749	0.119154	3	3.3	218	34.1	-0.245707	0.0430888	0.0196019	0.213018	-6.41122e-06	-0.0385655	0.0915529	-0.00741439	-0.0667662
Rab proteins geranylgeranyltransferase component A 1	CHM			0.469272	-0.189946	1	2	73.475	9.2863	0.166578	0.0327428	0.216956	-0.249156	0.279507	-0.183912	-0.407568	-0.0439464	0.1976
Charged multivesicular body protein 2b	CHMP2B			0.68452	0.274366	1	4.7	23.906	0.78343	-0.0697776	0.126083	-0.400569	0.194629	0.309199	-0.0249933	-0.192738	0.14078	-0.0738114
Cysteine and histidine-rich domain-containing protein 1	CHORDC1			0.424264	-0.0313211	1	3	37.489	0.80446	-0.0172125	0.0338573	0.025058	-0.0285812	0.0344175	-0.0580967	-0.0225942	0.00764137	0.034312
Cartilage intermediate layer protein 1;Cartilage intermediate layer protein 1 C1;Cartilage intermediate layer protein 1 C2	CILP			0.0351319	-0.0208434	1	1.3	132.56	0.55676	0.00764921	0.0192617	-0.0210585	0.334272	-0.0314992	-0.359451	-0.133824	0.321989	-0.128538
Cartilage intermediate layer protein 2;Cartilage intermediate layer protein 2 C1;Cartilage intermediate layer protein 2 C2	CILP2			0.842674	0.08864	1	0.7	126.29	0.50354	-0.0880248	0.0187453	-0.11209	0.0668481	0.0432332	-0.0255307	0.016966	0.199549	-0.110895
Cytoskeleton-associated protein 5	CKAP5			0.0977938	0.0065544	14	8	225.49	23.071	-0.00358401	0.0263524	-0.0170596	0.0278176	0.0296725	-0.0321182	-0.0254548	0.0317068	-0.0285309
CLIP-associating protein 2	CLASP2			1.1802	0.180964	5	4.4	141.06	23.163	0.00831699	-0.130017	-0.0353367	0.225948	0.138986	0.0209205	0.0691584	-0.175428	-0.113746
Chloride intracellular channel protein 1	CLIC1			0.940308	-0.0577868	8	38.2	26.922	166.2	0.0395409	0.0611059	-0.0313707	-0.0468858	-0.023497	-0.0337015	0.0199628	0.0294826	-0.00583559
CAP-Gly domain-containing linker protein 1	CLIP1			0.0770793	0.0107614	1	0.5	162.24	0.51389	0.081745	-0.0152355	-0.0565456	-0.019519	0.0677374	-0.00597032	-0.0700543	-0.00723743	0.0338813
Cleft lip and palate transmembrane protein 1	CLPTM1			0.438641	-0.16463	1	2.2	76.096	1.0763	0.113659	0.103712	0.235012	0.243043	-0.293562	0.0090118	0.0827252	-0.144158	-0.34064
Clathrin light chain A	CLTA			0.369322	-0.101228	2	6.5	27.076	1.9811	0.00129901	0.0696761	0.0508365	-0.140302	-0.203663	0.162092	0.0742788	-0.0207947	0.0153784
Clathrin heavy chain 1	CLTC			0.108256	0.00922025	28	20.7	191.61	299.31	0.0532221	-0.0153522	-0.0237816	-0.00085026	0.0511831	-0.00858381	0.00272587	-0.0204558	-0.0293057
Clustered mitochondria protein homolog	CLUH			0.0114732	-0.00265745	4	4.9	146.67	12.322	-0.135294	0.00372505	0.0944874	-0.0125862	0.0479864	-0.0804546	-0.0850484	0.110611	0.0653751
UMP-CMP kinase	CMPK1			0.00651968	0.000579952	3	15.8	22.222	17.281	-0.0100976	0.0459675	-0.0344871	-0.0296241	0.00416549	0.0285813	0.0362651	-0.0239534	-0.00801548
Cytosolic non-specific dipeptidase	CNDP2			0.78461	-0.114768	4	8.6	52.878	2.6097	0.157305	-0.0503192	0.123283	-0.00609314	-0.0317003	-0.0762409	-0.0526898	-0.0151453	-0.0395974
Protein cornichon homolog 2	CNIH2			0.0432193	0.0297754	1	6.2	18.931	0.68066	-0.295521	-0.180926	0.313002	0.224335	-0.269837	-0.028616	-0.0443162	0.394104	-0.103424
Protein cornichon homolog 4	CNIH4			1.4512	0.356323	1	14.4	16.093	6.2457	-0.094469	-0.38053	-0.0922166	0.0795356	0.135211	0.287008	0.000555936	0.0424492	0.031257
CCR4-NOT transcription complex subunit 1	CNOT1			0.174713	-0.0211282	6	2.5	266.94	5.9025	0.000759229	0.0349757	0.00118817	0.0780097	-0.0360202	-0.068451	-0.0465518	0.0676377	-0.0227457
CCR4-NOT transcription complex subunit 10	CNOT10			1.40076	-0.144343	2	2.4	82.309	2.3924	0.064989	0.124451	0.0938317	0.0316094	-0.0582487	-0.123118	0.00858567	-0.0302381	-0.103061
Cytochrome c oxidase assembly factor 7	COA7			0.178278	0.10517	1	5.6	25.709	0.75579	-0.375652	0.0569327	-0.323966	0.227457	-0.177617	-0.377015	0.562289	0.203297	0.213076
Catechol O-methyltransferase	COMT			0.154964	-0.0202922	4	15.1	30.037	15.458	0.0328815	0.0510209	-0.0318789	-0.0849383	0.0220458	0.0540395	-0.00508917	-0.0281087	-0.00117106
Coatomer subunit alpha;Xenin;Proxenin	COPA			0.118315	0.009088	19	20.8	138.34	70.101	0.0425253	-0.0420098	-0.0349343	-0.000974655	0.00899786	-0.0151779	0.000642616	0.0188581	0.0308745
Coatomer subunit beta	COPB1			0.518809	-0.042975	13	15.2	107.14	52.802	0.0497709	-0.0295991	0.0573104	-0.0637268	0.0109429	0.00134118	-0.0269877	0.0146329	-0.00488297
Coatomer subunit beta	COPB2			0.480145	0.0695916	5	7.3	102.49	34.526	0.0490976	-0.138938	-0.00334517	0.0958305	0.0135751	0.00618394	-0.00456296	0.00369423	-0.0127336
Coatomer subunit gamma-1	COPG1			0.945622	0.0589404	8	9.6	97.717	49.927	0.0120276	-0.0576892	0.0257146	0.0301675	0.0768908	0.0498158	-0.0713647	-0.0285387	-0.0282219
Coatomer subunit gamma-2	COPG2			2.54097e-06	-5.11917e-07	6	6.2	97.621	5.7259	0.0909878	-0.0414579	0.0628046	-0.0173334	0.140993	-0.0113264	-0.119285	0.0245655	-0.121146
COP9 signalosome complex subunit 2	COPS2			0.79059	-0.135828	2	4.1	51.596	2.3566	0.152157	-0.0645101	0.118469	-0.150979	-0.0274166	-0.0229726	-0.039659	-0.0711033	0.114818
COP9 signalosome complex subunit 3	COPS3			0.77991	0.0544571	2	6.6	47.873	5.7812	-0.0803265	-0.0766124	-0.0315005	0.047155	-0.0284028	-0.0438201	0.0286945	0.164357	0.0292576
COP9 signalosome complex subunit 4	COPS4			0.388649	-0.0900121	4	12.1	46.268	14.13	0.0374479	0.130649	-0.112987	0.0198727	-0.0325957	-0.202203	0.0902098	0.0289193	0.0494883
COP9 signalosome complex subunit 5	COPS5			0.379277	-0.103149	1	4.5	37.578	1.6834	-0.0660284	0.0460584	0.0105381	-0.304866	-0.0862902	0.0722771	0.0801545	0.142281	0.114677
COP9 signalosome complex subunit 7b	COPS7B			1.00786	0.257955	1	6.4	29.622	7.861	-0.0732392	-0.364016	-0.0545531	-0.0213288	0.0953274	0.208057	0.00904268	0.151108	0.0584034
Coronin-1A	CORO1A			0.533494	-0.0295364	9	20.6	51.026	61.615	0.0111295	0.0425955	-0.0329457	-0.00225532	-0.0387706	-0.0268041	0.0339994	0.0206539	0.00119913
Coronin-1C	CORO1C			0.921639	-0.0899066	4	8	53.248	14.543	0.0768866	0.0439072	0.0127461	-0.0538974	-0.112885	0.0306027	0.0492499	-0.0588507	0.0210425
Coronin-7	CORO7			0.247757	-0.0463484	1	1.9	100.6	2.5731	0.155021	0.0264319	0.0173923	-0.0919987	0.0424092	0.109389	0.0523149	-0.289353	-0.0128054
Coactosin-like protein	COTL1			0.102248	0.0159303	6	31	15.945	9.551	0.0570938	-0.105	0.018218	-0.0404527	0.00415531	0.0544004	-0.0629367	0.0226463	0.060677
Cytochrome c oxidase assembly protein COX15 homolog	COX15			0.139171	-0.0601615	1	2	46.03	0.73244	-0.169006	0.127842	0.070213	-0.193681	-0.170015	0.212261	0.0561816	0.0769053	-0.00189861
Cytochrome c oxidase subunit 5A, mitochondrial	COX5A			0.637976	0.409434	1	4.7	16.762	0.86028	-0.348563	0.342352	-0.608576	0.122037	0.314724	0.176755	0.127371	0.386826	-0.504125
Copine-1	CPNE1			0.51751	-0.0849328	2	3.2	59.058	2.121	0.156759	-0.058136	0.0279114	-0.112108	-0.0242945	0.00813792	0.0726626	-0.191987	0.129857
Copine-3	CPNE3			0.290823	0.0741998	1	2.2	60.13	9.2377	-0.15891	-0.0190667	-0.0451199	-0.186491	0.112465	0.0735286	-0.0247084	0.148779	0.108326
Copine-9;Copine-8;Copine-5	CPNE9;CPNE8;CPNE5			0.230447	-0.0417295	1	2.5	61.863	5.4194	0.0430098	0.102727	0.0407551	0.140274	-0.095275	0.0163048	-0.111511	-0.0764102	-0.0510728
Oxygen-dependent coproporphyrinogen-III oxidase, mitochondrial	CPOX			0.365879	0.0782167	1	4.4	50.151	16.535	-0.059161	-0.0193407	-0.0386038	0.196009	0.0321323	-0.110597	0.000989962	-0.105791	0.113163
Serine/threonine-protein phosphatase CPPED1	CPPED1			0.650618	-0.300595	6	21.7	35.548	54.168	0.198252	-0.0581943	0.594444	0.0815404	-0.217464	-0.0313605	-0.179755	-0.198704	-0.179957
Cleavage and polyadenylation specificity factor subunit 3	CPSF3			0.356643	-0.0707975	1	1.5	77.485	1.4065	0.00506952	0.0168374	0.0531421	0.0452411	-0.20811	0.0255256	-0.000487696	0.101761	-0.0301771
Cleavage and polyadenylation specificity factor subunit 6	CPSF6			0.113897	-0.0135338	2	4.2	59.209	1.9578	-0.0170173	-0.0445875	0.0898379	-0.019061	0.022564	-0.0158712	-0.074893	-0.000988744	0.0688185
Cleavage and polyadenylation specificity factor subunit 7	CPSF7			0.0657154	0.0102318	2	4.5	52.049	4.0998	0.105036	-0.0101081	0.0372182	0.0968965	-0.0311868	0.0971318	-0.150348	-0.160498	0.0246597
cAMP-responsive element modulator	CREM			0.341923	0.102936	1	2.6	37.005	0.81455	-0.169077	0.177054	-0.00954628	0.229129	-0.0280283	0.106137	-0.0014276	-0.254296	-0.0411439
Crooked neck-like protein 1	CRNKL1			0.0792348	0.0639364	1	1.4	100.45	2.2764	-0.394614	0.231502	-0.0122565	-0.316148	0.422653	-0.0900639	0.0932323	-0.0460744	0.120571
Rootletin	CROCC			0.0227565	-0.00642129	1	0.4	228.52	0.60468	0.16874	0.0189613	-0.152977	-0.0143683	-0.00619438	0.0360227	-0.0137066	0.10091	-0.128586
Quinone oxidoreductase	CRYZ			0.285481	0.102883	1	3.6	35.206	3.0189	-0.268955	0.219606	-0.127848	0.050471	0.0531879	0.0277934	-0.0324588	-0.143357	0.230362
Cold shock domain-containing protein E1	CSDE1			0.394746	-0.0723946	3	3.9	88.884	3.6818	-0.014174	0.145197	0.0468762	0.110449	-0.0844332	-0.0653007	0.0405123	-0.0652728	-0.105052
Exportin-2	CSE1L			0.078294	-0.00840302	17	17.6	110.42	107.44	0.0168153	-0.0587896	0.0659789	-0.0112885	-0.0108089	0.020893	-0.0139037	-0.019778	0.0196832
Tyrosine-protein kinase CSK	CSK			0.7764	0.133412	1	2.2	50.704	1.4412	-0.0763148	0.0206038	-0.171001	0.0487949	0.160214	-0.0354854	0.112469	0.0383179	-0.0887963
Cystatin-SN	CST1			0.283276	-0.573848	1	5	16.387	0.50508	0.580317	0.915994	-0.331969	-1.5604	0.907914	0.0952852	-0.321489	0.361839	-0.638692
Cystatin-9	CST9			0.35685	0.145915	1	6.9	18.135	0.52891	-0.283892	0.044151	-0.0955649	0.292287	-0.194253	0.00440682	0.180971	0.329123	-0.268427
Cystatin-B	CSTB			3.00466	-0.102728	1	12.2	11.139	1.9837	0.0443446	0.0177386	0.049745	-0.0522359	-0.0723328	-0.0717874	-0.0311952	0.0122717	0.112253
Cleavage stimulation factor subunit 3	CSTF3			0.30529	0.0632058	3	4.7	82.921	11.914	0.0483159	0.0596213	-0.159927	0.025525	0.131751	-0.0196479	0.00465557	-0.119968	0.0384761
C-terminal-binding protein 1;C-terminal-binding protein 2	CTBP1;CTBP2			0.494552	0.46246	1	1.8	47.535	0.50452	-0.331788	-0.271018	-0.161541	-0.277238	-0.11138	1.01165	0.00825908	0.0516563	0.0901982
Catenin alpha-1;Catenin alpha-2	CTNNA1;CTNNA2			0.393237	0.0445018	2	2	100.07	1.7803	0.00160821	-0.0605222	0.0258428	0.0569271	-0.0449645	0.0884715	0.0386736	-0.0945077	-0.00272693
Beta-catenin-like protein 1	CTNNBL1			0.718975	-0.118128	3	6	65.173	4.4635	0.125202	0.0392765	-0.0103782	-0.023389	0.0155676	-0.192461	-0.0891221	-0.0527677	0.196874
CTP synthase 1	CTPS1			0.178494	-0.0386218	6	11.5	66.69	16.748	0.059829	-0.0195143	-0.0137568	0.0544188	0.0421764	-0.185903	0.0563012	0.0325893	-0.0173392
Cathepsin G	CTSG			1.11161	0.124617	4	16.5	28.837	13.599	-0.146355	0.0112703	-0.00700474	0.0427668	0.0980331	0.0909624	0.00286298	-0.0236241	-0.0601096
Cathepsin S	CTSS			0.36828	-0.142034	1	2.7	37.495	0.65678	-0.114685	0.122451	0.250752	-0.283	0.128289	-0.0128739	-0.0339004	-0.102254	0.0540221
Cullin-1	CUL1			0.802373	0.04252	10	14.3	89.677	30.989	-0.0425361	-0.00615862	0.030416	0.0389353	0.0136066	0.0567393	-0.00206137	-0.035825	-0.0443144
Cullin-3	CUL3			0.510764	-0.0916671	2	2.6	88.929	5.8405	0.0861624	-0.00694423	0.0258767	-0.199155	-0.018326	0.0475747	-0.0130914	0.0974321	-0.0107277
Cullin-4B	CUL4B			0.369745	0.146257	1	1.3	103.98	0.9493	0.207561	0.0284825	-0.229022	0.360478	0.0617185	0.0235952	-0.638684	0.194818	-0.000146069
Cytochrome b561 domain-containing protein 2	CYB561D2			0.723325	0.272034	1	5.4	23.973	2.6289	-0.21945	0.0521047	-0.128798	-0.0724685	0.4525	0.13993	-0.352202	0.108914	0.0282721
NADH-cytochrome b5 reductase 1	CYB5R1			0.722742	0.194977	1	3	34.094	1.9794	-0.0824332	0.172047	-0.23724	0.197605	0.151249	0.0884498	-0.273491	-0.157094	0.149711
NADH-cytochrome b5 reductase 3;NADH-cytochrome b5 reductase 3 membrane-bound form;NADH-cytochrome b5 reductase 3 soluble form	CYB5R3			0.0553989	0.0143046	2	13	34.234	4.4868	0.10586	0.0330606	-0.139993	0.115879	-0.0281792	-0.0458586	-0.00193517	-0.00296391	-0.0270679
Cytochrome b-245 light chain	CYBA			0.269637	-0.0488929	2	10.3	21.012	6.7635	-0.0914028	0.0258692	0.084054	-0.113041	-0.0716618	0.0565443	0.00989728	0.0381378	0.0704045
Cytochrome b-245 heavy chain	CYBB			1.29366	0.0495225	8	13.5	65.335	45.451	-0.0978433	-0.084848	-0.0400623	-0.0203696	-0.0326349	-0.0211814	0.139363	0.12147	0.0449077
Cytochrome c1, heme protein, mitochondrial	CYC1			0.112323	-0.0360195	2	11.4	35.422	36.814	-0.0138617	0.104234	0.0769184	0.235277	-0.0448638	-0.131181	-0.169167	-0.0655001	0.0169451
Cytochrome c	CYCS			1.60558	-0.175334	4	39	11.749	13.294	0.0882074	0.0719706	0.175663	-0.116412	-0.0847339	0.0109843	-0.0574809	-0.041085	-0.0383116
Cytoplasmic FMR1-interacting protein 1;Cytoplasmic FMR1-interacting protein 2	CYFIP1;CYFIP2			0.263616	-0.0284283	7	6.7	145.18	14.582	-0.0467316	0.0160569	0.0929452	-0.0270659	-0.0174672	0.0215188	0.000207108	0.0058722	-0.0365337
Steroid 17-alpha-hydroxylase/17,20 lyase	CYP17A1			0.472426	0.193665	1	2.8	57.37	0.51032	0.0561156	-0.0768862	-0.0226381	0.285661	0.411833	-0.159907	0.328453	-0.506515	-0.307315
Lanosterol 14-alpha demethylase	CYP51A1			1.6279	0.500772	1	2.4	56.805	0.63826	-0.198037	-0.00635486	-0.144452	0.475487	0.547132	0.130852	-0.393336	-0.234124	-0.168365
Dolichyl-diphosphooligosaccharide--protein glycosyltransferase subunit DAD1	DAD1			0.688002	0.17761	3	26.5	12.497	6.3979	-0.243293	0.145716	-0.0400019	0.195948	0.12102	0.0782824	-0.0893897	0.00444826	-0.163929
28S ribosomal protein S29, mitochondrial	DAP3			0.326174	-0.0376649	3	8.8	45.566	2.6962	0.022247	0.0163691	0.0134787	-0.021169	0.0622193	-0.10195	0.0304227	-0.0118038	-0.0010119
Aspartate--tRNA ligase, cytoplasmic	DARS			0.163061	-0.0184942	14	34.7	57.136	133.57	0.0721028	-0.00265715	-0.049262	0.00118658	0.0215656	-0.0580511	0.035368	-0.0622708	0.0508199
Aspartate--tRNA ligase, mitochondrial	DARS2			0.0166846	0.00489056	3	7.4	73.562	8.4617	0.0376162	-0.16984	0.0726311	-0.0606495	0.106063	-0.0903347	-0.0791833	0.102463	0.0900352
DAZ-associated protein 1	DAZAP1			0.308874	-0.0335902	4	14.5	43.383	8.4804	0.083613	0.0371829	-0.0631043	0.00494152	-0.0236716	-0.0243489	0.0241064	-0.00900871	-0.0209085
Drebrin	DBN1			0.0503861	-0.011724	1	2.5	71.428	1.7259	-0.133063	0.12835	-0.0570932	-0.0506023	0.00553856	-0.0519147	0.114822	-0.00511762	0.0578823
Drebrin-like protein	DBNL			0.0886681	-0.0168685	3	9.1	48.207	18.729	0.107522	-0.0686457	0.0655832	0.100882	-0.0137089	-0.0333185	0.0383397	-0.124809	-0.0630431
Lariat debranching enzyme	DBR1			0.253441	-0.0759915	1	2.4	61.554	5.6781	0.211773	0.0389192	-0.152393	-0.020396	0.0398456	-0.149125	0.0957404	0.00347074	-0.0590329
Deoxycytidine kinase	DCK			0.346654	0.0977727	1	3.1	30.518	0.52835	-0.119009	0.0233237	-0.0510217	0.267017	-0.0438957	-0.0765096	-0.0450621	0.0697109	-0.0157515
Serine/threonine-protein kinase DCLK3	DCLK3			0.240723	0.193814	1	1.1	73.813	0.82211	-0.429485	0.0888437	0.0231901	0.626201	-0.10757	-0.25464	-0.24836	0.351238	-0.0406169
Dynactin subunit 1	DCTN1			0.255252	0.0447774	2	1.6	141.69	23.409	-0.0999615	0.0572036	0.0275636	0.140388	-0.0111134	-0.010137	0.0380732	0.0139541	-0.147169
DCN1-like protein 1	DCUN1D1			0.718482	-0.240807	1	3.5	30.124	2.2897	-0.00480121	0.0235025	0.264227	-0.380553	-0.116193	0.0572532	0.127561	-0.108269	0.146074
DNA damage-binding protein 1	DDB1			0.141707	-0.013427	13	12.5	126.97	50.327	0.0505976	-0.0182514	-0.00612905	-0.0263725	-0.0385061	0.0508148	-0.0121667	-0.0117754	0.0205905
D-dopachrome decarboxylase;D-dopachrome decarboxylase-like protein	DDT;DDTL			0.617027	0.0740415	2	16.1	12.712	3.333	0.0663697	-0.0783746	0.0230879	0.0209204	0.078281	0.134006	-0.0472674	-0.0837814	-0.10444
Probable ATP-dependent RNA helicase DDX17	DDX17			0.641889	-0.0750973	9	13	80.272	4.3465	0.111725	0.0616553	-0.0351129	-0.0816053	-0.0295471	0.0241274	0.0633988	-0.104015	-0.00182443
ATP-dependent RNA helicase DDX18	DDX18			0.557388	-0.129066	2	4.3	75.406	6.6482	0.217525	0.0872475	-0.00516997	-0.182405	0.0860949	0.00871362	-0.195903	-0.0488975	0.0415968
ATP-dependent RNA helicase DDX19A;ATP-dependent RNA helicase DDX19B	DDX19A;DDX19B			0.479459	0.0555326	5	13.4	53.974	13.381	-0.048128	-0.0753797	0.0140647	0.0697032	-0.0659809	0.0534324	-0.0247946	0.00734255	0.0785421
Nucleolar RNA helicase 2	DDX21			0.791339	-0.169507	3	3.8	87.343	3.184	0.0773929	0.18855	0.0571424	-0.209483	0.101357	-0.0773105	-0.0179699	-0.124461	0.0135838
ATP-dependent RNA helicase DDX24	DDX24			0.308301	0.0944768	1	1	96.331	0.72025	-0.164305	0.0710698	0.0864385	0.0765033	0.264102	-0.0639722	-0.209107	0.108084	-0.160012
ATP-dependent RNA helicase DDX39A	DDX39A			0.590348	-0.0526815	5	12.9	49.129	1.3541	-0.0107853	0.0252279	-0.00845093	-0.11837	0.0135734	-0.0472559	-0.0348514	0.0570659	0.132649
Spliceosome RNA helicase DDX39B	DDX39B			0.913157	-0.0679587	7	16.6	48.991	37.551	0.0256804	-0.027227	0.0754067	-0.0627357	-0.0602018	-0.00707849	-0.00644615	0.0227537	0.0486499
ATP-dependent RNA helicase DDX3X;ATP-dependent RNA helicase DDX3Y	DDX3X;DDX3Y			0.039853	-0.00611102	4	7.9	73.243	9.4517	0.0804979	-0.0274461	-0.00482379	0.00556481	-0.0578021	0.0821322	0.0200509	-0.0310257	-0.0583464
Probable ATP-dependent RNA helicase DDX46	DDX46			0.0669901	-0.0434207	2	2.1	117.36	18.22	0.210345	-0.41679	0.24324	-0.142512	-0.0510473	0.100093	-0.0337906	0.0897877	0.00947607
Probable ATP-dependent RNA helicase DDX49	DDX49			0.295258	-0.0391647	1	1.9	54.226	0.51851	-0.0279148	-0.0518267	0.064784	0.00514051	-0.124074	-0.0135183	0.0816136	0.0923675	-0.0177703
Probable ATP-dependent RNA helicase DDX5	DDX5			2.62016	-0.107731	9	18.9	69.147	28.256	0.0530437	0.0437325	0.0506211	-0.0864016	-0.0327642	-0.056631	0.0727092	-0.0010057	-0.0345024
Protein DEK	DEK			0.8459	-0.0373394	7	19.5	42.674	53.748	0.00671291	0.0620533	0.0159672	-0.00690651	0.00925535	-0.0296337	-0.0412771	0.00689136	-0.014261
DENN domain-containing protein 2A	DENND2A			0.874193	0.473695	1	2.2	113.85	0.78907	-0.632991	-0.142798	-0.142394	0.551583	-0.0119345	-0.0367474	0.11473	0.220891	0.0884629
Density-regulated protein	DENR			0.149486	0.0444865	2	15.7	22.092	52.497	0.092717	-0.0301024	-0.117742	-0.0767061	0.210866	-0.0558276	-0.0878853	0.0657042	0.00777822
Desmin	DES			0.179567	0.132748	2	4.5	53.535	1.0418	-0.0975251	-0.360002	0.277538	0.480058	-0.230603	-0.031201	-0.10102	0.0182473	0.0533102
DNA fragmentation factor subunit alpha	DFFA			0.819657	-0.232891	1	4.8	36.521	3.5705	0.166383	0.112484	-0.0164623	0.0151064	-0.071432	-0.379943	0.156412	0.021848	0.00440549
Diacylglycerol kinase epsilon	DGKE			0.172253	0.131586	1	2.1	63.926	0.50183	-0.172754	0.175081	-0.224714	0.0309742	-0.379771	0.521169	0.301343	-0.0805579	-0.161969
Diacylglycerol kinase zeta	DGKZ			0.0880733	-0.0132725	2	4	103.98	6.5376	-0.0570466	0.0641984	0.0437776	0.0516027	0.0314029	-0.0718936	0.00288693	0.00274415	-0.0588707
Delta(24)-sterol reductase	DHCR24			0.302429	-0.0256976	3	7	60.101	17.878	-0.00257693	0.110579	0.0551964	0.00669563	0.0438937	0.0355164	-0.0749467	-0.112659	-0.0528973
7-dehydrocholesterol reductase	DHCR7			0.921964	0.0487704	2	4.6	54.489	2.5857	-0.0137525	-0.0391293	-0.0853832	0.0135731	-0.0233561	0.0178292	0.0262568	-0.0184092	0.131173
Dehydrogenase/reductase SDR family member 12	DHRS12			0.731773	-0.152655	1	2.8	35.146	0.82873	0.015034	0.279756	0.0491315	0.0561517	-0.0812766	-0.0889176	0.0589773	-0.29758	0.0175253
Dehydrogenase/reductase SDR family member 9	DHRS9			0.0505373	0.00731226	2	6.3	35.227	2.2175	-0.0373913	-0.0431548	0.0650655	0.0435556	0.0306189	-0.0677184	-0.0149067	-0.0355115	0.0682446
Pre-mRNA-splicing factor ATP-dependent RNA helicase DHX15	DHX15			0.283583	-0.028701	9	13.2	90.932	35.596	0.0837539	-0.00751983	0.0456525	0.0332368	0.0517714	-0.0492247	-0.0902069	-0.0642343	0.00557289
Putative ATP-dependent RNA helicase DHX30	DHX30			1.56156	-0.0838418	6	4.9	133.94	8.9346	0.0237837	0.000716738	0.0356891	-0.0990601	-0.0220213	-0.0702545	0.00920089	0.0303022	0.100445
ATP-dependent RNA helicase A	DHX9			0.710806	-0.0353876	16	13.6	140.96	144.59	0.0614231	-0.000973381	0.0499368	-0.0151808	-0.00584915	0.0252538	-0.0525917	-0.117243	0.0640259
Protein diaphanous homolog 1	DIAPH1			0.191015	0.0112236	6	5.1	141.35	9.7566	-0.0234567	0.0100674	0.0126053	0.0145711	0.0423907	-0.0240749	-0.0144913	0.0194769	-0.0282868
Protein diaphanous homolog 2	DIAPH2			0.0481415	0.0168312	2	3.1	125.57	1.0243	-0.170561	-0.00177193	0.0713646	0.101496	-0.207028	0.0550568	-0.0129544	0.195845	-0.0226453
Protein diaphanous homolog 3	DIAPH3			0.144563	0.0765446	1	0.7	136.92	0.64033	-0.367981	0.0796057	0.121487	0.258248	-0.107759	-0.0877439	0.0310659	0.286634	-0.204754
Digestive organ expansion factor homolog	DIEXF			0.297361	0.168521	1	2.5	87.054	0.51204	-0.46473	-0.0251624	0.132426	0.282821	-0.215526	0.0807996	0.0116287	0.243318	-0.0367736
Probable dimethyladenosine transferase	DIMT1			0.325943	-0.0720325	1	3.2	35.236	1.4384	0.0469097	0.00322342	0.0959751	0.149937	-0.118897	-0.101029	-0.0589444	0.175602	-0.183975
Exosome complex exonuclease RRP44	DIS3			0.453562	-0.129219	2	2	109	1.872	0.0400576	0.0423717	0.0930798	-0.301967	-0.0199515	0.109771	0.0230239	0.0018106	0.0206058
H/ACA ribonucleoprotein complex subunit 4	DKC1			0.134444	-0.018388	5	10.5	57.673	17.743	-0.135431	-0.0303603	-0.059307	-0.149121	-0.0170743	-0.114067	-0.0867985	0.643144	-0.0421833
Dihydrolipoyl dehydrogenase, mitochondrial	DLD			0.102672	-0.0276418	3	7.9	54.177	6.8621	0.127842	-0.0390638	0.0966491	-0.075282	-0.0172615	0.195045	-0.0745345	-0.155343	-0.0492502
Cyclin-D-binding Myb-like transcription factor 1	DMTF1			0.0642658	0.0436469	1	1.6	84.47	0.50982	0.167962	-0.375748	0.0116021	-0.315043	-0.0321428	0.281942	0.406385	-0.0662889	-0.069867
Dynein assembly factor 5, axonemal	DNAAF5			0.520108	0.14288	1	0.9	93.52	0.61997	0.061891	-0.238554	-0.0855243	0.151513	-0.111664	0.126603	-0.230947	0.19328	0.142205
Dynein heavy chain 8, axonemal	DNAH8			0.83612	-0.157966	1	0.3	514.66	1.1005	0.151947	0.0592007	-0.0305656	-0.222156	0.0202139	-0.0913738	0.107909	0.0207968	-0.00717052
DnaJ homolog subfamily C member 11	DNAJC11			0.504328	-0.128454	1	1.4	63.277	0.51522	0.123874	0.0287528	0.0166327	-0.28116	0.00120624	0.0638501	0.0666959	0.0629654	-0.0740145
DnaJ homolog subfamily C member 13	DNAJC13			0.375772	-0.116128	1	0.8	254.41	2.6241	0.0826353	-0.0842199	0.0616619	0.0761837	-0.32325	-0.0412386	0.144302	-0.000633664	0.0933616
DnaJ homolog subfamily C member 2;DnaJ homolog subfamily C member 2, N-terminally processed	DNAJC2			0.0107566	0.00406404	1	2.9	71.996	1.5683	-0.227361	-0.0902144	0.191986	-0.00448248	-0.0534814	-0.0554337	0.0274063	0.183416	0.0369664
DnaJ homolog subfamily C member 7	DNAJC7			0.036782	-0.00627124	5	9.1	56.44	17.192	0.105438	-0.037145	-0.0492612	0.00759804	0.0470143	-0.0543939	-0.0854159	0.0110581	0.0639089
DnaJ homolog subfamily C member 9	DNAJC9			0.582432	0.0609819	3	12.7	29.909	4.0709	0.00931686	0.0140171	-0.0218208	0.102215	0.111238	-0.0289943	-0.0962674	-0.0657267	-0.0151761
Dynein heavy chain domain-containing protein 1	DNHD1			0.269676	0.220312	1	0.3	533.64	0.50264	-0.722725	0.237182	-0.132267	-0.159408	0.353768	-0.151234	0.0266759	0.443357	0.113453
Dynamin-1-like protein	DNM1L			1.32601	0.316232	1	1.4	81.876	1.2861	-0.351482	0.0255666	-0.235558	0.138247	0.12901	0.119964	0.131243	0.24061	-0.1888
Dynamin-2	DNM2			0.872303	0.112404	1	1.3	98.063	0.567	-0.110569	0.0158104	-0.132033	0.10821	0.0253046	-0.0230945	0.0333202	0.0445566	0.0472957
DNA (cytosine-5)-methyltransferase 1	DNMT1			0.148236	0.0472407	2	1.7	183.16	2.6609	-0.103716	-0.0694614	0.121195	0.169524	-0.153567	0.0737817	-0.104095	0.0921335	-0.0169934
Aspartyl aminopeptidase	DNPEP			0.7175	0.143053	1	2.9	53.41	1.5446	0.00332907	-0.122898	-0.131478	-0.082123	0.0651958	0.19504	-0.185594	0.0942019	0.173127
Dedicator of cytokinesis protein 10	DOCK10			0.341607	-0.0218797	5	2.5	249.53	17.385	0.0454777	-0.0251891	0.0148397	-0.0266211	-0.0274003	0.0235105	-0.0179619	-0.0259801	0.0481263
Dedicator of cytokinesis protein 2	DOCK2			0.413887	0.0555774	2	1.2	211.95	1.198	-0.0808895	-0.000782229	-0.0158949	0.104712	0.0367452	-0.0722914	0.0255328	0.0819047	-0.0702348
Dedicator of cytokinesis protein 8	DOCK8			0.401143	0.0348309	6	3	238.53	8.7059	-0.0534665	0.0450906	-0.00998868	0.0180238	0.0731585	-0.00505437	-0.032174	0.0119051	-0.0386929
Docking protein 2	DOK2			0.290534	0.0921518	1	2.9	45.378	1.9169	0.204288	-0.0295186	-0.173351	0.0440359	0.223045	0.0107935	-0.165305	0.12088	-0.226067
Docking protein 3	DOK3			0.589122	0.051332	2	3.4	53.288	1.8341	-0.0561395	-0.0537796	-0.0112808	0.0531048	-0.0608622	0.0405533	0.0883925	-0.107622	0.116435
Protein dopey-1	DOPEY1			0.55183	-0.0920364	1	0.3	277.35	0.52917	0.00477546	-0.0199509	0.0879204	0.0151753	-0.198737	-0.0198028	0.0594695	0.0367857	0.0431659
Zinc finger protein ubi-d4	DPF2			0.156622	0.173629	1	2.3	44.155	1.1198	0.613522	-0.0923628	-0.752911	0.310714	0.113917	-0.135497	-0.0463611	-0.467971	0.465752
Dipeptidyl peptidase 3	DPP3			0.289049	0.0643464	1	1.2	82.588	1.1719	0.0738238	0.0166401	-0.20175	0.0500478	0.0681971	-0.0364917	0.0461414	-0.113086	0.105279
Probable C-mannosyltransferase DPY19L1	DPY19L1			0.0330253	0.00960203	1	2.5	77.318	3.9553	-0.0909759	0.186418	-0.0510677	-0.03253	-0.0102493	0.11596	-0.268792	0.17055	-0.0105112
Dihydropyrimidine dehydrogenase [NADP(+)]	DPYD			0.0555743	0.0280556	1	2	111.4	1.149	-0.0863442	0.317699	-0.0423466	-0.048202	-0.00483084	0.326207	-0.0648724	-0.0566638	-0.331844
Dihydropyrimidinase-related protein 2	DPYSL2			1.27189	-0.123461	10	25	62.293	148.15	0.0688514	0.115811	-0.0351775	-0.0685951	-0.0913526	-0.0609496	0.0334613	0.0373716	0.00938145
Dihydropyrimidinase-related protein 5	DPYSL5			0.0716315	-0.0219617	1	1.2	61.421	1.2409	0.0789675	0.152452	-0.133738	0.0302834	0.111287	-0.109774	-0.0848062	0.053	-0.0888703
Protein Dr1	DR1			0.208079	0.0701947	1	4.5	19.443	1.5651	0.134599	-0.198721	0.0634791	-0.0775977	0.206868	0.08067	-0.0811675	-0.15214	0.0328123
Developmentally-regulated GTP-binding protein 1	DRG1			0.226661	-0.0154106	3	12.5	40.542	14.834	0.0514231	-0.0242218	0.00777891	-0.0295143	-0.0043841	0.0226467	-0.0039827	-0.0224265	0.0114825
Developmentally-regulated GTP-binding protein 2	DRG2			0.314807	-0.0736413	3	8	40.746	3.3314	0.0985295	0.0077326	-0.0701395	0.0985514	-0.108582	-0.174771	0.0374551	0.000120915	0.119904
Dystonin	DST			0.0233372	0.00329475	2	0.2	860.65	1.0365	-0.0811054	0.0154012	0.0780206	0.0255678	0.000653002	-0.00402016	0.0245949	0.0420951	-0.0924053
Thymidylate kinase	DTYMK			0.0848477	-0.00685743	4	15.6	23.819	2.77	-0.0163077	0.0164458	0.0288581	0.0530273	-0.0173378	-0.0272657	-0.081832	0.0302326	0.0229811
tRNA-dihydrouridine(47) synthase [NAD(P)(+)]-like	DUS3L			0.400455	-0.108786	2	6.6	72.593	10.516	0.162416	-0.0220017	0.0661791	0.163472	-0.153151	-0.130087	0.0601137	-0.0955457	-0.0425937
Dual specificity protein phosphatase 12	DUSP12			0.739149	0.214031	1	5.6	37.687	2.8485	-0.155986	-0.159027	-0.0334526	-0.154421	0.21802	0.23003	-0.111243	0.252955	-0.0780736
Deoxyuridine 5-triphosphate nucleotidohydrolase, mitochondrial	DUT			1.14757	-0.124895	2	8.7	26.563	10.41	0.0803838	0.123405	-0.0301797	-0.107071	-0.0664668	-0.027538	0.0446428	-0.0358871	0.0275133
Cytoplasmic dynein 1 heavy chain 1	DYNC1H1			0.533771	0.0608891	15	4.4	532.4	35.182	-0.0535654	-0.0019864	0.0285457	-0.0318074	0.0690579	0.11841	0.00231875	-0.0706027	-0.0515691
Cytoplasmic dynein 1 light intermediate chain 1	DYNC1LI1			0.29778	0.105947	1	3.6	56.578	0.95222	0.0935924	-0.060352	-0.204509	0.212843	0.108792	-0.175063	0.307517	-0.165423	-0.108596
Dynein light chain 1, cytoplasmic	DYNLL1			0.508163	-0.179468	1	24.7	10.366	45.884	0.0272971	-0.021766	0.169704	-0.396567	-0.0533695	0.086768	0.32522	0.118865	-0.24735
Dynein light chain Tctex-type 1	DYNLT1			0.0394294	-0.0444548	1	14.2	12.452	2.1567	-0.113779	-0.740901	0.0539665	-0.901598	-0.0748356	0.0423555	-0.772585	1.53215	0.984029
Probable rRNA-processing protein EBP2	EBNA1BP2			0.396387	-0.120678	1	3.3	34.852	3.0029	0.141008	-0.100561	0.140466	0.0960469	-0.0294224	-0.247746	0.0706599	0.00495296	-0.066602
Delta(3,5)-Delta(2,4)-dienoyl-CoA isomerase, mitochondrial	ECH1			0.103304	0.0413845	3	8.5	35.816	2.8076	0.0985874	0.0598534	-0.260984	0.0720666	0.117014	-0.167471	0.13285	-0.0546365	0.0115219
Ethylmalonyl-CoA decarboxylase	ECHDC1			0.7616	-0.516569	1	5.9	33.698	2.9354	0.0816377	0.173036	0.392092	0.289114	-0.522288	-0.669769	0.13051	-0.0949359	0.229405
Enoyl-CoA hydratase, mitochondrial	ECHS1			0.395368	0.0873878	2	10.3	31.387	2.0042	0.0808191	-0.0295281	-0.149614	-0.0121174	-0.00969988	0.185658	0.103376	-0.142561	-0.0175321
Proteasome-associated protein ECM29 homolog	ECM29			0.0059935	0.000906114	4	3.1	204.29	23.84	-0.0252545	-0.021897	0.107176	-0.0145647	0.0116527	0.0656553	-0.093964	0.0165347	-0.0365371
Enhancer of mRNA-decapping protein 4	EDC4			1.36255	0.690614	1	1.4	151.66	0.98073	-0.378482	0.0326163	-0.374762	0.762288	0.0958739	0.493052	-0.151774	-0.0790632	-0.390948
Early endosome antigen 1	EEA1			0.123426	-0.0169333	6	5.6	162.46	15.869	-0.0505766	-0.0368756	-0.0395104	-0.0296673	0.00863695	-0.156732	0.0968965	0.105783	0.110847
Polycomb protein EED	EED			0.0529005	-0.0145383	1	2	50.197	1.5461	-0.0684854	-0.0093885	0.0234925	0.108714	-0.201802	-0.00490793	0.061568	0.150371	-0.0507592
Elongation factor 1-alpha 1;Putative elongation factor 1-alpha-like 3	EEF1A1;EEF1A1P5			1.90103	-0.146145	17	44.8	50.14	103.33	0.142231	0.0363829	0.0523447	-0.0660394	-0.0844234	-0.0570131	0.00170374	-0.0798294	0.063445
Elongation factor 1-beta	EEF1B2			1.13535	-0.127519	5	27.6	24.763	24.166	0.0488316	0.0958445	-0.00931221	-0.105609	0.00125847	-0.142844	0.0551076	-0.0244057	0.0899305
Elongation factor 1-delta	EEF1D			0.328677	-0.0657589	3	11.4	31.121	3.8129	-0.0178158	0.0966543	-0.0770468	0.0101888	-0.0118611	-0.193813	0.121338	-0.0242215	0.105379
Elongation factor 1-gamma	EEF1G			2.0754	-0.129007	12	28.6	50.118	83.958	0.104806	0.0265251	0.0557297	-0.0452251	-0.0624343	-0.0922997	0.0283202	-0.0176963	0.0110762
Elongation factor 2	EEF2			0.83591	-0.0647652	29	37.2	95.337	235.17	0.0947862	0.00038062	0.0156444	-0.0658135	-0.0238433	0.0061725	0.0301184	-0.0490802	0.000436626
116 kDa U5 small nuclear ribonucleoprotein component	EFTUD2			0.0134842	-0.000771716	13	15.9	109.43	53.473	0.0142696	0.022754	-0.0256781	-0.0128271	-0.00381973	0.0256773	0.0196377	-0.0263558	-0.00485606
Egl nine homolog 1	EGLN1			0.403449	1.1998	1	2.6	46.02	1.1265	-0.859422	-0.268071	-0.740336	-0.559129	3.06829	-0.777596	-0.472599	1.00375	-0.386079
EH domain-containing protein 1;EH domain-containing protein 3;EH domain-containing protein 4	EHD1;EHD3;EHD4			0.0939222	-0.02759	1	1.7	60.626	1.0792	-0.00879437	0.0524473	-0.0694664	0.0108303	-0.225942	0.106528	0.0884621	0.00948959	0.0452468
Translation initiation factor eIF-2B subunit alpha	EIF2B1			0.711523	-0.11224	2	6.9	33.712	11.748	0.0538376	0.169444	-0.0546183	-0.0042803	-0.113715	-0.0500617	-0.03554	-0.0609303	0.104666
Eukaryotic translation initiation factor 2 subunit 1	EIF2S1			1.09089	-0.116721	4	11.1	36.112	4.6804	0.0696003	0.118246	-0.0463076	-0.0813005	-0.0451725	-0.0821524	0.0570336	-0.0416295	0.0604844
Eukaryotic translation initiation factor 2 subunit 2	EIF2S2			0.329978	-0.0331693	3	15.3	38.388	15.005	0.0213268	0.0683359	-0.0228171	-0.0472681	-0.0381673	0.0527731	-0.00111235	-0.0551835	0.0309144
Eukaryotic translation initiation factor 2 subunit 3;Putative eukaryotic translation initiation factor 2 subunit 3-like protein	EIF2S3;EIF2S3L			0.127183	-0.0120016	9	24.6	51.109	17.762	-0.00832589	0.0321428	-0.0539613	-0.054601	-0.0364326	0.0248846	0.116898	0.0196236	-0.0314265
Eukaryotic translation initiation factor 3 subunit A	EIF3A			0.216986	-0.0246517	18	14.6	166.57	51.829	0.00313388	0.00273577	0.027624	-0.0768365	0.0696412	-0.0332662	0.0225381	0.00225756	-0.00902616
Eukaryotic translation initiation factor 3 subunit B	EIF3B			0.135626	0.0149623	3	5.7	92.48	11.399	-0.0125144	-0.0704916	0.0623068	-0.0148319	0.031488	0.00753159	0.0246205	-0.195093	0.175786
Eukaryotic translation initiation factor 3 subunit C;Eukaryotic translation initiation factor 3 subunit C-like protein	EIF3C;EIF3CL			0.150837	0.0116775	14	15.8	105.34	30.509	-0.00210094	-0.0219941	0.0569885	0.0529995	0.0185213	-0.00359461	-0.0316869	0.00293361	-0.0632646
Eukaryotic translation initiation factor 3 subunit D	EIF3D			0.439083	-0.107351	2	4.7	63.972	6.4111	0.154393	-0.0410086	0.0777517	-0.115635	-0.146957	0.131676	-0.00897063	-0.0950376	0.0525895
Eukaryotic translation initiation factor 3 subunit E	EIF3E			0.670557	-0.121965	12	27.9	52.22	47.918	0.0901448	0.14671	-0.0604978	-0.0443204	0.020641	-0.16586	0.105793	-0.0145504	-0.0692587
Eukaryotic translation initiation factor 3 subunit G	EIF3G			0.042018	-0.00559413	1	2.5	35.611	0.93676	-0.0433421	0.0744144	-0.0156991	0.0225139	-0.0564895	0.0325664	-0.0370718	-0.0156062	0.0475157
Eukaryotic translation initiation factor 3 subunit H	EIF3H			0.311898	0.0584101	6	21.3	39.93	16.87	-0.05876	0.0826628	-0.0948701	0.0989958	0.0778214	-0.0725542	0.0197988	0.00383071	-0.0481234
Eukaryotic translation initiation factor 3 subunit I	EIF3I			0.234056	-0.024571	1	2.8	36.501	1.3485	0.0924196	0.0020042	-0.0432961	-0.0221596	0.0127115	-0.0131371	-0.00227181	0.0729161	-0.0903852
Eukaryotic translation initiation factor 3 subunit L	EIF3L			0.460523	-0.0801626	5	10.3	66.726	21.148	-0.0183335	0.16569	-0.0508846	0.0042752	-0.0386049	-0.109686	0.0627277	-0.0647516	0.0583698
Eukaryotic translation initiation factor 3 subunit M	EIF3M			0.176657	0.0331791	6	21.1	42.502	15.284	0.0438488	-0.124449	0.0690008	-0.0285723	0.0174434	0.0990663	0.0268055	-0.0297566	-0.0645847
Eukaryotic initiation factor 4A-I	EIF4A1			0.227223	-0.0153216	13	36.9	46.153	121.99	0.060931	0.0314706	-0.0285048	0.00746706	0.00208733	0.0083776	-0.0223507	0.0215568	-0.0722331
Eukaryotic initiation factor 4A-III;Eukaryotic initiation factor 4A-III, N-terminally processed	EIF4A3			0.0148922	0.00210075	2	6.3	46.871	4.9813	-0.101381	0.0514208	0.0185222	-0.0147351	-0.0122776	0.00187673	0.0071401	-0.0201481	0.0783838
Eukaryotic translation initiation factor 4B	EIF4B			0.771487	0.370472	1	2.1	69.15	13.17	-0.189409	-0.054456	-0.429388	0.398431	0.270714	-0.230981	0.186425	0.0879053	-0.0304399
Eukaryotic translation initiation factor 4E	EIF4E			1.07094	-0.0610611	2	8.3	25.097	2.4984	0.0531939	0.0311512	-0.0237602	-0.0392352	-0.0658075	-0.0175556	0.110171	-0.0316324	-0.00772365
Eukaryotic translation initiation factor 4E-binding protein 1	EIF4EBP1			0.411606	-0.0893455	1	10.2	12.58	1.3061	0.167518	-0.101826	-0.0846969	-0.107935	-0.141253	-0.0378533	0.270493	-0.014592	0.058947
Eukaryotic translation initiation factor 4 gamma 1	EIF4G1			0.623763	-0.0410327	13	9.5	175.49	87.764	0.00139564	0.0762348	-0.000632074	-0.0187832	-0.0400988	0.0127823	-0.00293705	-0.0576796	0.0385196
Eukaryotic translation initiation factor 4 gamma 2	EIF4G2			0.942362	-0.114805	9	10.7	102.36	13.978	0.055654	0.104057	0.0487702	-0.110504	0.0624288	-0.0878589	-0.0506646	0.0243669	-0.0374482
Eukaryotic translation initiation factor 4 gamma 3	EIF4G3			0.189589	0.076885	5	2.8	176.65	3.11	0.0129314	0.0388766	-0.0474316	-0.123769	0.378514	-0.0197131	-0.166107	-0.235855	0.171356
Eukaryotic translation initiation factor 5	EIF5			1.06192	-0.191263	2	5.1	49.222	3.4301	0.181849	0.103175	-0.0565976	-0.209017	-0.0790431	-0.0573033	0.0154659	0.0114855	0.0987869
Eukaryotic translation initiation factor 5A-1;Eukaryotic translation initiation factor 5A-2;Eukaryotic translation initiation factor 5A-1-like	EIF5A;EIF5A2;EIF5AL1			0.841261	-0.166548	3	18.2	16.832	19.042	0.0702516	0.133439	-0.0922071	-0.0947827	-0.251005	-0.0423738	0.0799226	0.0623314	0.143226
Eukaryotic translation initiation factor 5B	EIF5B			0.090163	-0.0576037	1	1.3	138.83	7.0159	0.133258	-0.212608	0.388891	0.151807	-0.243257	0.22818	-0.0223885	-0.299692	-0.115389
Eukaryotic translation initiation factor 6	EIF6			0.302077	0.0459068	3	15.5	26.599	2.8497	0.0657854	0.0340534	-0.130254	0.0345631	0.0559034	0.0168388	-0.0194227	0.0510656	-0.0997312
ELAV-like protein 1	ELAVL1			0.211625	-0.0219312	3	8.3	36.091	4.2533	0.0151934	0.00847054	0.0108158	0.0676445	-0.0333048	-0.0656536	0.0166247	-0.0389952	0.0280063
Engulfment and cell motility protein 2	ELMO2			0.172429	-0.0285383	1	1	82.614	0.7431	-0.116257	-0.00552199	-0.0130339	-0.144142	0.0266372	-0.102923	-0.00178904	0.289048	0.0767846
ELMO domain-containing protein 2	ELMOD2			0.328199	-0.0438781	1	3.1	34.96	0.60679	0.0899656	-0.00221983	-0.0140099	0.0686662	-0.0577748	-0.0687899	-0.0258278	-0.0134727	0.0322648
Elongation of very long chain fatty acids protein 5	ELOVL5			0.252986	-0.0244092	1	2.7	35.293	0.53919	-0.00386302	-0.0137502	0.0493194	-0.0796439	0.0183537	0.0197688	-0.038019	0.106568	-0.0499319
Elongator complex protein 2	ELP2			0.0827248	-0.0577999	1	1.6	92.499	53.543	-0.0338927	0.0380167	0.0481002	0.149424	-0.527991	0.257392	-0.0830806	0.221577	-0.0607432
ER membrane protein complex subunit 1	EMC1			1.02922	0.158989	1	1.4	111.76	0.53452	-0.170139	-0.159706	-0.0671517	0.128116	-0.0937123	0.0455659	0.477633	-0.02578	-0.126024
Ribosomal RNA small subunit methyltransferase NEP1	EMG1			0.26819	0.0496214	1	3.3	26.72	1.2517	-0.0718685	0.10098	-0.123659	0.0762057	-0.0188957	-0.00299337	0.0163758	0.0745025	-0.0418456
Epithelial membrane protein 3	EMP3			0.238503	0.0976154	1	4.9	18.429	0.88052	-0.319268	0.120278	-0.0640847	0.183845	-0.157815	0.00374254	-0.0330549	0.262087	0.0130719
Endonuclease domain-containing 1 protein	ENDOD1			0.457307	-0.134441	1	1.8	55.016	0.73668	0.194001	0.201965	-0.048843	0.16563	-0.160306	-0.0615249	-0.113947	-0.209481	0.0413093
Alpha-enolase	ENO1			0.107421	0.0348054	18	47.7	47.168	150.28	0.0241444	-0.109669	0.0766821	-0.023155	-0.112538	0.231267	-0.0650424	-0.131042	0.118155
Gamma-enolase	ENO2			0.244566	-0.103937	3	9.9	47.268	6.9392	0.0701553	0.0789906	0.101545	0.299026	-0.0917253	-0.268419	-0.198261	-0.051996	0.069487
Enolase-phosphatase E1	ENOPH1			0.673413	-0.164322	1	4.6	28.932	0.96311	0.0462405	0.280207	-0.0356317	-0.166771	-0.0680746	0.0326943	0.0737443	-0.146471	-0.00713544
Transcription and mRNA export factor ENY2	ENY2			0.502698	-0.150808	1	7.9	11.528	0.57209	0.0409189	0.299583	-0.105985	0.020557	-0.0651336	-0.17333	-0.169367	0.0452248	0.116335
Band 4.1-like protein 2	EPB41L2			0.449049	-0.0668168	15	17.9	112.59	95.863	0.0772943	0.0154415	0.0467079	-0.138998	0.0110521	0.0669391	-0.016966	-0.0455855	-0.00708363
Bifunctional glutamate/proline--tRNA ligase;Glutamate--tRNA ligase;Proline--tRNA ligase	EPRS			0.00711047	0.000506211	22	17.5	170.59	120.87	-0.00029172	0.00632731	-0.0399266	0.0101959	0.00485807	-0.0474263	0.0421686	0.0623448	-0.0294481
Enhancer of rudimentary homolog	ERH			0.654881	0.41835	3	27.9	12.259	60.374	-0.394205	-0.221373	-0.523395	-0.316771	-0.148176	0.581024	0.395303	0.373563	0.262831
ERO1-like protein alpha	ERO1L			0.329208	0.251332	1	3.2	54.392	0.60675	-0.742226	0.211397	0.0979108	0.25858	0.118491	-0.0559932	0.369504	-0.134248	-0.114613
Endoplasmic reticulum resident protein 44	ERP44			0.419558	-0.0279756	1	2	46.971	0.61647	-0.00794676	0.012676	-0.00101948	-0.0277994	-0.0742825	0.0218649	-0.0273513	0.0373939	0.0752664
S-formylglutathione hydrolase	ESD			0.426427	-0.137312	1	3.2	31.462	0.8815	0.112055	-0.108312	0.272531	0.118848	-0.12846	-0.126051	-0.0525678	-0.079339	9.83849e-05
Extended synaptotagmin-1	ESYT1			0.295143	0.0470811	10	12.6	122.85	44.076	-0.0177694	-0.109255	0.0896809	0.0909848	-0.00913869	0.0220539	-0.0481775	-0.0424799	0.0329024
Extended synaptotagmin-2	ESYT2			0.274885	-0.0216718	7	10.4	102.36	18.498	0.0699549	0.0214782	0.0151031	-0.0382366	0.0482263	0.0315311	-0.0505087	-0.0557383	-0.0330083
Eukaryotic peptide chain release factor subunit 1	ETF1			0.953504	-0.106554	2	5.5	49.03	6.4831	-0.0647811	0.104071	0.0692328	-0.0642022	-0.0582599	-0.0886766	-0.0259333	0.0121586	0.125192
Electron transfer flavoprotein subunit alpha, mitochondrial	ETFA			0.41887	-0.0706735	2	7.5	35.079	8.8954	0.00402015	0.061615	0.0186779	-0.156883	0.0839018	-0.0547264	-0.0911977	0.155181	-0.0117867
Electron transfer flavoprotein subunit beta	ETFB			0.0156806	0.00312182	1	2.7	27.843	0.68795	-0.0642937	0.0543802	-0.0534639	-0.109295	-0.0224579	0.0777407	0.0235806	0.00568231	0.0969281
ETS translocation variant 3	ETV3			0.0183049	-0.0325256	1	2	57.001	1.2859	0.338953	0.438421	-0.324751	1.19181	-0.316761	-0.519998	-0.0683437	-0.989698	0.259173
Ena/VASP-like protein;Protein enabled homolog	EVL;ENAH			0.331415	0.153036	1	2.4	44.619	1.0867	-0.36422	0.0704004	0.0303034	0.305401	-0.142067	0.0322585	0.0647264	0.139516	-0.127517
Exocyst complex component 4	EXOC4			1.64731	0.235256	2	3.1	110.5	50.038	-0.0192006	-0.182094	-0.107321	0.0868784	0.22243	0.0878424	-0.129646	0.103452	-0.0535393
Exosome component 10	EXOSC10			1.39835	0.0871939	3	2.9	100.83	4.867	0.0131171	-0.0239516	-0.0304374	0.0867456	0.109795	0.0237695	-0.128756	-0.0605856	0.0191055
Exosome complex component RRP40	EXOSC3			0.363869	0.757809	1	5.5	29.572	10.718	-0.768621	-0.545666	0.0139477	1.83165	0.204444	-1.06301	0.309021	0.419015	-0.391981
Exosome complex component RRP42	EXOSC7			0.236684	0.11089	1	3.1	31.821	0.62913	-0.0560652	-0.025756	0.0370055	0.179909	0.361177	-0.253231	0.0165197	0.161874	-0.412631
Ezrin	EZR			0.554037	-0.0563544	11	15.4	69.412	8.1139	0.0179385	0.0179467	-0.0330585	0.0214146	-0.0655843	-0.122067	0.0701854	-0.0192633	0.121289
Fatty acid-binding protein, epidermal	FABP5			0.797961	0.0515259	6	57.8	15.164	23.032	-0.0561715	-0.0114513	-0.0279067	-0.00330269	-0.0108072	0.073158	0.0352924	0.0687952	-0.0588044
Fatty acid desaturase 2	FADS2			0.157766	0.0570705	1	3.4	52.259	1.1117	0.0796099	-0.036612	-0.0770008	0.164972	-0.208453	0.18069	-0.161917	-0.0211943	0.0887072
FAS-associated factor 1	FAF1			0.173885	0.054295	1	1.4	73.953	2.4932	-0.0799223	0.0654011	-0.0982473	-0.0181499	0.215862	-0.147595	0.0148309	-0.0180592	0.074682
Constitutive coactivator of PPAR-gamma-like protein 1	FAM120A			0.378407	-0.0201497	5	5.2	121.89	14.959	0.0263601	0.0296355	0.0159934	-0.039658	0.0201879	0.03101	-0.034432	-0.0497974	0.00950225
Constitutive coactivator of peroxisome proliferator-activated receptor gamma	FAM120B			0.00101439	-0.00177752	1	1.3	103.78	1.2588	0.228907	0.218626	-0.255413	1.15923	-0.463165	-0.509274	-0.045448	-0.497438	0.17278
Protein FAM160B1	FAM160B1			0.577427	0.254152	1	1.3	86.557	1.0014	-0.204556	-0.00565296	-0.120178	0.51235	0.019821	-0.100101	-0.0281613	-0.162195	0.0974742
Protein FAM162A	FAM162A			0.299452	0.054116	1	7.1	17.342	1.7267	0.00944678	-0.105852	0.037786	-0.0827173	0.0859638	0.100482	-0.0489497	0.0120094	0.000632234
Protein FAM173B	FAM173B			0.519837	0.137334	1	5.2	26.11	0.57105	-0.158517	-0.097206	-0.0247246	0.141535	-0.174543	0.164563	0.0292448	0.303224	-0.174774
BRISC complex subunit Abro1	FAM175B			0.342813	-0.0545097	1	1.9	46.9	0.62712	0.0117725	0.12437	-0.0466927	-0.109772	0.0149186	0.0207749	-0.134674	-0.139183	0.267287
Protein FAM228B	FAM228B			0.320922	0.149489	1	4.3	38.069	1.5117	-0.318649	0.0451537	-0.000987689	0.334333	-0.194038	0.0336879	0.0438894	0.170341	-0.104929
Protein FAM3A	FAM3A			0.0197898	0.0150523	1	3.5	25.152	0.77058	-0.437695	0.106211	0.120088	-0.155717	0.283986	-0.294509	-0.223501	0.488123	0.121815
Protein FAM49B	FAM49B			0.110999	-0.0115641	10	34.3	36.748	323.31	-0.0086014	0.0491765	-0.0441508	0.0236738	0.00150177	-0.0634436	-0.0529579	0.0586566	0.0449467
Protein FAM78B	FAM78B			0.516032	-0.223654	1	3.8	29.834	1.4039	0.101945	0.133842	-0.0161368	0.121594	-0.070251	-0.502657	-0.0174204	0.144716	0.11317
Protein FAM91A1	FAM91A1			0.0167726	0.0226858	1	1.3	93.908	0.55483	0.505606	0.0289061	-0.630699	0.146235	0.423433	-0.597797	-0.234915	-0.0101511	0.378183
Mitotic spindle-associated MMXD complex subunit MIP18	FAM96B			0.413372	0.174942	1	13.5	17.663	23.724	0.166287	0.0177893	0.0278641	-0.101274	0.424862	0.413178	-0.462414	0.117492	-0.594983
Protein FAM98A	FAM98A			0.971159	0.0872028	1	2.7	55.272	1.0454	-0.0263777	-0.0689206	0.003598	0.103033	-0.0152064	0.0820816	-0.043009	0.0478097	-0.074207
Protein FAM98B	FAM98B			0.0240598	-0.0272756	1	2.8	45.547	0.72363	0.120291	-0.0937685	0.194387	0.774249	-0.210089	-0.425078	-0.230197	-0.148579	0.0275853
Fanconi anemia group D2 protein	FANCD2			1.25154	-0.213368	1	1.2	164.13	2.4767	0.182499	-0.0433466	0.200993	-0.0908716	-0.0791634	-0.129924	0.0620642	-0.0860898	-0.00735904
Fanconi anemia group I protein	FANCI			2.07431	-0.122864	5	6.1	149.32	45.963	0.0504664	0.0783925	0.135431	-0.0262157	-0.036482	-0.0416053	0.0105273	-0.0650682	-0.0966442
Fanconi anemia group M protein	FANCM			0.451713	-0.0644664	1	0.5	232.19	0.5356	0.0298128	4.53517e-05	-0.0208542	-0.0501919	-0.170003	0.0357998	0.0345991	0.119459	0.0301345
Phenylalanine--tRNA ligase beta subunit	FARSB			0.342139	0.055696	6	10.4	66.115	11.035	0.0108116	0.0385965	-0.0984778	0.0512293	0.124268	-0.0574793	0.023563	-0.0569364	-0.0267734
Fatty acid synthase;[Acyl-carrier-protein] S-acetyltransferase;[Acyl-carrier-protein] S-malonyltransferase;3-oxoacyl-[acyl-carrier-protein] synthase;3-oxoacyl-[acyl-carrier-protein] reductase;3-hydroxyacyl-[acyl-carrier-protein] dehydratase;Enoyl-[acyl-carrier-protein] reductase;Oleoyl-[acyl-carrier-protein] hydrolase	FASN			0.142895	0.0106196	50	23.9	273.42	323.31	-0.0102718	-0.0193236	0.0156336	0.0488283	0.00844685	-0.0393782	0.00270276	0.0314887	-0.029325
rRNA 2-O-methyltransferase fibrillarin	FBL			0.480952	-0.0571491	1	3.7	33.784	0.73987	-0.0382012	-0.0485643	0.0933541	-0.0827607	-0.0750675	-0.00703059	0.107469	0.00162146	0.0579819
Fibrillin-2	FBN2			0.0110585	0.00785712	1	0.3	314.77	0.57415	-0.417152	0.213774	0.168006	0.223827	-0.163237	-0.0723906	-0.152893	0.325486	-0.116617
Fructose-1,6-bisphosphatase 1	FBP1			0.0168746	-0.00328052	2	5	36.842	2.5948	0.0727438	0.0688019	-0.122081	0.0138535	-5.97127e-05	-0.00417021	0.0762732	-0.160276	0.0637157
F-box/LRR-repeat protein 13	FBXL13			0.00728417	-0.00190214	1	1.1	83.923	1.3012	-0.0954046	0.192548	0.00531271	0.00239563	0.0405073	0.0538471	-0.0142595	-0.0976657	-0.0784795
F-box only protein 22	FBXO22			0.659663	0.0938245	3	6.9	44.508	3.7083	-0.140742	0.0521338	-0.065434	0.0732619	-0.0207409	0.0749106	-0.0253139	0.0963981	-0.0356722
F-box only protein 4	FBXO4			0.226928	0.234724	1	3.1	44.136	1.5427	0.204956	-0.0986454	-0.611356	0.473622	0.3063	-0.580794	0.29787	-0.340012	0.356862
F-box/WD repeat-containing protein 2	FBXW2			0.35405	-0.0584315	1	2.2	51.511	0.5208	0.0734665	-0.0150587	0.0157423	0.0242769	-0.160638	0.0352163	-0.0442981	0.0471958	0.0328984
High affinity immunoglobulin epsilon receptor subunit gamma	FCER1G			2.25672	0.184422	3	32.6	9.6674	10.438	-0.124385	-0.18274	-0.131572	0.0579164	-0.0179494	0.0746008	-0.0135006	0.141096	0.205336
Squalene synthase	FDFT1			1.04566	0.204018	7	20.1	48.115	20.961	-0.0811485	-0.0406912	-0.169121	0.246085	0.117433	-0.0424257	-0.0708804	-0.0831158	0.132667
Farnesyl pyrophosphate synthase	FDPS			0.143355	0.0215824	5	14.8	48.275	25.015	0.0140515	-0.0582937	0.0454329	-0.0199422	-0.0292453	0.115126	0.00901121	-0.00212934	-0.065209
Flap endonuclease 1	FEN1			0.0568734	0.0477636	1	2.9	42.592	1.202	-0.0870513	0.169979	0.241351	0.669349	-0.259269	0.0574893	-0.183243	0.145979	-0.745782
Fermitin family homolog 3	FERMT3			0.947418	0.0640368	9	15.1	75.952	23.896	0.00392352	-0.0362752	0.0243091	0.0163528	0.0608101	0.106905	-0.0926123	-0.00221517	-0.0723959
FYVE, RhoGEF and PH domain-containing protein 1	FGD1			0.987971	0.282398	1	0.9	106.56	0.8221	-0.386287	-0.0121945	-0.124929	0.255815	0.00852632	0.0594428	-0.0319677	0.276371	-0.0359747
FYVE, RhoGEF and PH domain-containing protein 3	FGD3			0.634986	-0.588109	1	1.8	79.4	0.59444	0.433651	0.381239	0.131125	0.511417	-0.476079	-0.85365	-0.0921634	-0.403048	0.37631
Fumarate hydratase, mitochondrial	FH			0.761019	-0.0583355	3	6.1	54.636	3.2564	0.0488227	0.0121945	-0.00832356	-0.0974776	0.00948742	-0.0343226	-0.0201786	0.0160441	0.0825554
FH1/FH2 domain-containing protein 1	FHOD1			0.193695	0.0513167	1	1.3	126.55	10.745	-0.0453918	-0.151718	0.0689926	0.110086	0.063161	-0.147414	0.105584	0.239227	-0.233724
Acidic fibroblast growth factor intracellular-binding protein	FIBP			0.470672	-0.0846582	2	6	41.878	1.2044	-0.0462665	0.0133635	0.150061	-0.148229	-0.00777049	0.0191821	-0.0328971	0.0051472	0.0562109
FK506-binding protein 15	FKBP15			0.00311601	0.000922014	3	3.2	133.63	30.994	-0.0657581	0.069277	-0.0371366	-0.176137	0.121357	0.0239291	0.00831461	0.0774963	-0.0125399
Peptidyl-prolyl cis-trans isomerase FKBP4;Peptidyl-prolyl cis-trans isomerase FKBP4, N-terminally processed	FKBP4			3.4923	-0.100142	12	30.7	51.804	50.86	0.0385294	0.025642	0.0116527	-0.0708122	-0.0826254	-0.0711643	0.0532339	0.018921	0.0854247
Peptidyl-prolyl cis-trans isomerase FKBP8	FKBP8			0.0488919	0.0272351	2	5.6	44.561	12.517	-0.0897423	0.093089	0.0494519	-0.319138	0.258642	0.195	-0.0849026	-0.0869279	-0.00667038
Protein flightless-1 homolog	FLII			0.0249745	-0.0030688	7	5.6	144.75	20.921	0.0327442	-0.0114142	0.02105	-0.057337	0.077584	0.0129266	-0.00789679	0.0210322	-0.0798873
Filamin-A	FLNA			0.774607	0.0297459	15	6.7	280.74	39.766	-0.0447607	-0.0138211	0.00115469	0.0201626	-0.0121317	0.0237797	-0.00157563	0.0297223	0.00627162
Filamin-B	FLNB			0.419603	-0.0548368	5	2	278.16	8.7206	0.00601918	0.081895	-0.00912253	-0.0897927	0.0661864	-0.0621125	-0.0475002	0.0161092	0.0471199
Flotillin-1	FLOT1			0.782941	0.211479	1	2.3	47.355	0.91369	-0.0619955	-0.0579018	-0.236812	0.0573511	-0.0774317	0.297807	0.00685294	0.133124	-0.0521924
Formin-like protein 1	FMNL1			1.0049	0.0740873	3	2.7	121.85	3.4611	0.0469832	0.00828171	-0.0585544	0.0543808	0.104185	0.0604069	-0.143213	-0.051702	-0.011966
Formin-binding protein 1	FNBP1			0.800878	-0.200765	1	1.6	71.306	1.1453	-0.0566041	0.0601081	0.0907794	0.00433192	-0.148445	-0.363897	0.0750305	0.323945	0.0235525
Focadhesin	FOCAD			0.405472	0.182911	1	0.7	200.07	1.8112	0.120757	0.0041133	-0.259429	0.432193	0.0743985	-0.0924164	-0.190937	-0.099583	0.0197047
FOXL2 neighbor protein	FOXL2NB			0.285348	0.0771924	1	6.3	18.625	0.60526	0.0993443	0.0885892	-0.222797	0.106093	0.0772647	0.013356	-0.125185	0.022914	-0.0507781
Tyrosine-protein kinase FRK	FRK			0.054788	-0.024434	1	3.4	58.253	1.2804	0.029601	0.033607	0.0345294	0.208141	0.110551	-0.294257	0.0941827	-0.115945	-0.0916088
Fascin	FSCN1			0.573234	0.0980601	4	11.2	54.529	11.991	0.0113789	-0.0473345	-0.177197	-0.0521367	0.00849114	0.124673	0.0739942	0.0474003	0.0195322
Far upstream element-binding protein 1	FUBP1			0.265906	0.0625084	5	7.5	67.56	9.7886	-0.127658	-0.0420746	0.0550545	0.0696239	0.130315	-0.127092	-0.0131952	0.073393	-0.00956509
Far upstream element-binding protein 3	FUBP3			0.256231	-0.0447336	3	6.3	61.64	2.603	0.0857399	-0.0704066	0.12049	0.0281122	-0.0727628	0.0462728	-0.0308689	-0.0866185	-0.011156
RNA-binding protein FUS	FUS			0.0812054	0.0223161	3	6.3	53.425	14.781	-0.154037	0.129733	0.00999122	0.116178	-0.00570419	-0.0578379	0.00599824	0.0276107	-0.0631313
Fragile X mental retardation syndrome-related protein 1	FXR1			0.443522	0.0681799	3	6.6	69.72	42.341	-0.0312807	-0.0649439	-0.0419316	-0.0241348	0.150987	-0.0604691	0.0707804	-0.0544864	0.0642806
Glucose-6-phosphate 1-dehydrogenase	G6PD			0.0453005	0.00331319	4	8.7	59.256	3.8713	0.0031752	0.0348873	-0.0371025	-0.0170456	-0.00189649	0.0298416	0.0050452	-0.0783038	0.0702006
Cyclin-G-associated kinase	GAK			0.551942	0.183075	1	0.7	143.19	1.1453	0.100224	-0.147465	-0.183432	0.339051	0.003503	-0.0240011	-0.159146	0.0377076	0.0423608
Galactokinase	GALK1			0.288528	0.128115	1	2.8	42.272	2.9739	-0.0853806	0.0525833	-0.217431	0.363329	-0.0678998	-0.161312	-0.0761759	0.0655948	0.135495
Inactive polypeptide N-acetylgalactosaminyltransferase-like protein 5	GALNTL5			0.880521	-0.143834	1	2.3	51.427	1.1144	0.168506	0.059696	-0.0668058	-0.155117	-0.075362	-0.039628	0.0745411	-0.00748793	0.0504594
Neutral alpha-glucosidase AB	GANAB			0.354625	0.0235228	3	4.9	106.87	3.7654	-0.00834434	-0.0201446	0.00771152	0.0568994	0.025944	-0.0330523	-0.126578	0.00338501	0.102981
Glyceraldehyde-3-phosphate dehydrogenase	GAPDH			0.165247	0.0433414	10	45.1	36.053	79.006	-0.0274697	-0.0584865	0.0512673	0.0905579	-0.150866	0.155643	-0.0870087	-0.0291471	0.0643112
Trifunctional purine biosynthetic protein adenosine-3;Phosphoribosylamine--glycine ligase;Phosphoribosylformylglycinamidine cyclo-ligase;Phosphoribosylglycinamide formyltransferase	GART			0.650061	-0.0830579	4	6.6	107.77	16.534	0.110113	0.0083758	0.00190343	-0.0986871	-0.078247	0.0481528	-0.0249987	-0.014386	0.0565752
Glucosylceramidase	GBA			1.0833	0.177169	1	1.9	59.716	0.52363	0.0458966	-0.177085	-0.181457	0.048874	0.0651341	0.104854	0.103858	-0.0754678	0.0741943
1,4-alpha-glucan-branching enzyme	GBE1			0.37236	0.0330557	3	5.8	80.473	16.578	0.0185099	-0.0455079	-0.0146935	0.0209465	0.07413	-0.0376007	0.128143	-0.0946997	-0.040426
Golgi-specific brefeldin A-resistance guanine nucleotide exchange factor 1	GBF1			0.204498	-0.06855	1	0.9	206.44	2.4561	0.0188227	-0.146092	0.216173	0.0795012	-0.180945	-0.0153029	0.235205	0.00306808	-0.201628
Translational activator GCN1	GCN1L1			0.420087	-0.0194892	15	6.4	292.75	129.08	-0.00984393	-0.00851779	0.0354993	-0.0347034	0.0100516	-0.0166782	-0.0320809	0.0656004	-0.000525318
Rab GDP dissociation inhibitor beta	GDI2			0.955165	-0.0540548	13	40.2	50.663	323.31	0.0508886	0.0164405	0.0205596	-0.017693	-0.0696902	0.0131076	0.0117468	-0.0713237	0.0547655
Gem-associated protein 4	GEMIN4			1.32063	-0.122671	4	3.6	120.04	7.5557	0.10413	0.0810439	0.00485219	-0.12086	-0.0169277	-0.0401994	0.0455179	-0.105469	0.0567144
Gem-associated protein 5	GEMIN5			0.287423	-0.0300711	8	7.6	168.59	46.784	-0.0179328	0.0266844	0.105671	0.0387546	0.0197564	-0.0343019	-0.0593825	-0.0806549	0.0102075
Glutamine--fructose-6-phosphate aminotransferase [isomerizing] 1	GFPT1			0.918237	-0.140743	3	4.7	78.806	22.048	0.0726959	0.0432432	0.0749063	-0.214922	0.0204269	-0.0368891	0.0603829	0.0473922	-0.058435
Gamma-glutamylcyclotransferase	GGCT			0.35082	-0.0694515	1	5.3	21.007	1.243	0.0191701	0.0701083	-0.0384864	0.0949119	-0.0942008	-0.158274	-0.0747374	0.061541	0.128769
Gamma-glutamyltranspeptidase 1;Gamma-glutamyltranspeptidase 1 heavy chain;Gamma-glutamyltranspeptidase 1 light chain	GGT1			0.790525	0.262947	1	1.6	61.409	2.2169	-0.279297	-0.182268	0.0716002	0.101426	0.341492	-0.0440424	0.0473502	-0.00947518	-0.0379832
PERQ amino acid-rich with GYF domain-containing protein 1	GIGYF1			1.8667	-0.386675	1	3.4	114.6	0.74843	0.0187669	0.162627	0.116633	-0.438861	-0.263488	-0.15965	0.517436	0.0854794	-0.030142
PERQ amino acid-rich with GYF domain-containing protein 2	GIGYF2			0.157746	-0.0265298	2	1.8	150.07	8.9124	-0.0911296	0.090584	0.0265154	0.0125109	0.0191837	-0.0853143	0.0917745	0.040448	-0.0957709
Putative glycerol kinase 3;Glycerol kinase	GK3P;GK			0.844505	0.249071	1	2.4	60.597	12.117	0.0509127	-0.147702	-0.191976	0.318078	0.208145	-0.067776	-0.13562	-0.231588	0.206329
Nucleoporin GLE1	GLE1			0.875518	0.201061	1	1.4	79.835	1.374	-0.0979045	-0.070791	-0.111378	0.0599639	0.310894	-0.0477472	-0.0652213	-0.0705216	0.101508
Glomulin	GLMN			0.084246	0.0200553	2	3.2	68.207	2.1597	0.140655	-0.114641	-0.011632	0.0684473	0.0613929	-0.0552931	-0.0262718	-0.0241086	-0.0297465
Lactoylglutathione lyase	GLO1			0.993476	0.276597	6	36.4	20.777	12.829	-0.222653	0.00948334	-0.0844467	-0.00146633	0.150579	0.383062	-0.0899903	0.0383859	-0.174152
Glyoxalase domain-containing protein 4	GLOD4			0.174044	-0.0444564	3	8.6	34.793	2.2269	0.00345029	0.116764	-0.00713571	-0.150991	0.153539	-0.0228389	-0.0438989	-0.0409498	0.000861324
Glutaminase kidney isoform, mitochondrial	GLS			1.00932	0.065955	4	6.3	73.46	4.202	-0.0352935	-0.10666	-0.0179101	-0.0156869	0.0292359	0.0244521	0.0519952	0.0514157	0.0272535
Glutamate dehydrogenase 2, mitochondrial;Glutamate dehydrogenase 1, mitochondrial	GLUD2;GLUD1			0.0357734	0.00744069	3	5.6	61.433	4.0632	-0.0461796	0.0337999	-0.0688791	-0.0836733	-0.0819195	0.106656	0.102268	-0.106987	0.153716
Glia maturation factor beta;Glia maturation factor gamma	GMFB;GMFG			0.257572	-0.10063	1	6.3	16.713	1.055	0.1961	0.109018	-0.243127	-0.0198559	-0.235222	0.015178	0.107026	0.0088517	0.070834
GMP synthase [glutamine-hydrolyzing]	GMPS			0.616681	-0.0974241	6	11.5	76.715	17.747	0.0146653	0.083132	-0.00994354	-0.125722	0.0621124	-0.140809	0.099875	0.025111	0.000380464
Guanine nucleotide-binding protein G(i) subunit alpha-2	GNAI2			0.65127	-0.0571701	7	28.2	40.45	90.58	0.0904222	0.00814925	-0.0310551	-0.00659984	-0.0657973	-0.0315968	0.00410021	-0.0139259	0.0551051
Guanine nucleotide-binding protein G(k) subunit alpha;Guanine nucleotide-binding protein G(i) subunit alpha-1	GNAI3;GNAI1			0.497391	0.119789	4	12.1	40.532	3.7659	-0.223293	0.0574447	-0.146896	-0.0956826	0.124192	0.0181144	0.158246	0.147167	-0.030491
Guanine nucleotide-binding protein G(s) subunit alpha isoforms XLas	GNAS			0.806633	-0.139045	2	1.9	111.02	2.1571	0.0645941	0.0996202	0.116207	-0.160209	-0.0805362	0.104032	-0.00445975	-0.137507	0.0070601
Guanine nucleotide-binding protein G(I)/G(S)/G(T) subunit beta-2;Guanine nucleotide-binding protein G(I)/G(S)/G(T) subunit beta-1;Guanine nucleotide-binding protein subunit beta-4	GNB2;GNB1;GNB4			1.07738	-0.0581327	4	15.9	37.331	126.35	0.0659458	0.00928095	-0.015399	-0.0516661	-0.038823	-0.0240812	0.0414162	-0.03429	0.0564179
Guanine nucleotide-binding protein subunit beta-2-like 1;Guanine nucleotide-binding protein subunit beta-2-like 1, N-terminally processed	GNB2L1			0.906453	-0.0637034	9	30.9	35.076	64.926	-0.018811	0.0375669	0.0154009	-0.0947779	-0.0637673	0.00159168	0.0786877	0.0322383	0.0206723
Bifunctional UDP-N-acetylglucosamine 2-epimerase/N-acetylmannosamine kinase;UDP-N-acetylglucosamine 2-epimerase (hydrolyzing);N-acetylmannosamine kinase	GNE			0.3753	0.0505264	1	1.5	79.274	0.68269	0.0711154	-0.0379558	-0.0867666	-0.0308467	0.0625017	0.0663172	-0.0654338	0.0245133	0.00535695
Guanine nucleotide-binding protein G(I)/G(S)/G(O) subunit gamma-5	GNL1			0.814353	0.150055	2	27.9	7.3184	2.1614	-0.912548	-0.815537	-1.06939	-0.701816	-0.799503	-0.845991	1.71284	1.80147	1.63928
Dihydroxyacetone phosphate acyltransferase	GNPAT			1.54381	0.209377	2	2.8	77.187	6.3588	-0.134152	0.0311476	-0.0720388	0.190121	0.191536	0.0714301	-0.142956	-0.125081	-0.00120508
N-acetylglucosamine-1-phosphotransferase subunits alpha/beta;N-acetylglucosamine-1-phosphotransferase subunit alpha;N-acetylglucosamine-1-phosphotransferase subunit beta	GNPTAB			0.478723	0.156412	1	0.6	143.62	0.51774	-0.189048	-0.0189824	-0.189906	0.268162	-0.0216685	-0.175193	-0.0329	0.371334	-0.00299618
Golgin subfamily A member 6-like protein 1;Putative golgin subfamily A member 6-like protein 6;Golgin subfamily A member 6-like protein 22	GOLGA6L1;GOLGA6L6;GOLGA6L22			0.108983	-0.268775	1	2.4	83.068	0.50895	-0.24638	1.63818	-1.00404	-0.857322	0.602431	-0.163666	-0.986246	1.67157	-0.645728
Aspartate aminotransferase, mitochondrial	GOT2			1.85653	0.123905	2	3.5	47.517	1.7874	-0.092878	-0.0396491	-0.0865573	0.078256	0.00214794	0.0722257	-0.0456017	0.0638518	0.0570065
Glycerol-3-phosphate dehydrogenase 1-like protein	GPD1L			0.23091	0.0728484	1	2.6	38.418	0.80909	-0.111665	0.0426097	-0.0439074	0.251183	-0.143141	-0.00245878	0.073037	-0.158181	0.101325
Glucose-6-phosphate isomerase	GPI			0.42479	0.0321072	13	25.4	63.146	323.31	-0.0223674	-0.038051	0.0355109	0.0622569	-0.018074	0.0272311	-0.0628462	0.0200856	0.00505579
Integral membrane protein GPR180	GPR180			0.178438	0.144295	1	3.4	49.395	2.5174	-0.14016	-0.57748	0.259037	-0.195487	0.371136	-0.201369	0.331175	0.0902743	0.0716759
Golgi pH regulator B;Golgi pH regulator A	GPR89B;GPR89A			0.069675	0.0135315	2	5.5	52.916	1.8473	-0.044855	0.0743624	0.0520285	0.116754	0.0767212	-0.0713445	-0.0962039	-0.0163849	-0.082276
COP9 signalosome complex subunit 1	GPS1			0.347251	0.0379099	4	9.2	55.536	21.627	-0.0748568	0.0376354	-0.0351231	-0.0482006	0.0483026	0.0412834	0.0205382	0.113934	-0.094711
Phospholipid hydroperoxide glutathione peroxidase, mitochondrial	GPX4			0.0762704	0.0205385	3	18.3	22.174	6.6701	0.100154	-0.0693953	0.107856	0.0167753	-0.0307549	0.21421	-0.0934257	-0.111463	-0.125154
GRAM domain-containing protein 4	GRAMD4			0.223575	-0.06914	1	1.7	66.407	1.7589	0.0197316	-0.154548	0.250723	-0.0871667	0.00191503	-0.00626193	-0.0976706	0.0874598	-0.00538027
Growth factor receptor-bound protein 2	GRB2			0.349124	0.0862081	1	5.5	25.206	0.63055	-0.227777	0.0995321	-0.0541971	-0.0492921	0.0401796	0.0852949	0.0160458	0.127638	-0.0286229
Metabotropic glutamate receptor 7	GRM7			1.03731	-0.548117	1	3	102.25	0.54579	0.44863	0.157235	0.416678	-0.341024	0.24146	-0.522243	-0.00774919	-0.268769	-0.115417
G-rich sequence factor 1	GRSF1			0.209741	-0.0272336	3	7.5	53.126	2.2969	0.093936	-0.0111832	0.00836828	-0.0163727	-0.0517493	0.0775421	-0.0446645	-0.0516833	0.00460842
Gasdermin-D	GSDMD			1.08228	-0.164087	1	2.9	52.8	23.006	-0.00823371	0.153304	0.130491	-0.0799405	0.0185263	-0.155284	0.169899	-0.174604	-0.0453571
Eukaryotic peptide chain release factor GTP-binding subunit ERF3A;Eukaryotic peptide chain release factor GTP-binding subunit ERF3B	GSPT1;GSPT2			0.394971	0.0313938	5	12	55.755	40.865	-0.0467085	0.00689803	-0.0210416	-0.0477452	0.0486417	0.0324329	-0.0533129	0.0488984	0.0407389
Glutathione S-transferase omega-1	GSTO1			0.0440296	0.009486	4	15.8	27.566	41.248	-0.125996	0.0954206	-0.030036	0.0270292	-0.0827511	0.0235682	-0.00407977	0.0501884	0.0554585
Glutathione S-transferase P	GSTP1			2.7629	0.0657127	6	37.6	23.356	56.565	-0.0414254	-0.0209323	-0.0307292	0.0236238	0.0342105	0.0462171	0.0187637	-0.0347391	0.0138126
General transcription factor IIH subunit 2-like protein;General transcription factor IIH subunit 2	GTF2H2C;GTF2H2			0.196646	0.0486054	1	2.3	44.452	0.75067	0.0800987	-0.014306	-0.192121	0.0132948	0.0921664	-0.0859734	0.0339245	0.011418	0.0702999
General transcription factor 3C polypeptide 4	GTF3C4			0.612714	-0.275727	1	1.9	91.981	3.0685	0.344842	-0.0832151	0.0140866	-0.0958661	0.0295477	-0.485149	0.00757307	0.0206988	0.256284
GTP-binding protein 1	GTPBP1			0.199998	0.066242	1	1.6	72.453	1.1261	0.170861	-0.194306	-0.107102	-0.0991563	0.119773	0.0475634	0.0369644	0.0938265	-0.0596234
Nucleolar GTP-binding protein 1	GTPBP4			0.189001	-0.021387	5	8.7	73.964	11.675	-0.0210413	-0.0145444	0.101561	-0.0246319	-0.00637579	0.032822	-0.0311247	-0.0287688	0.000905834
Core histone macro-H2A.1	H2AFY			0.559821	0.0951094	4	15.3	39.617	11.838	-0.20571	-0.0610557	0.0115277	-0.0620319	0.0158118	0.0763108	0.0961387	0.0791617	0.0586483
Very-long-chain (3R)-3-hydroxyacyl-CoA dehydratase 2	HACD2			0.291444	0.0818874	1	3.9	28.368	0.76649	-0.222325	0.128183	0.03412	0.146288	-0.00297584	0.0423283	0.0190253	-0.032818	-0.103024
Very-long-chain (3R)-3-hydroxyacyl-CoA dehydratase 3	HACD3			0.249767	0.0250309	5	15.2	43.159	44.192	-0.0859048	0.0413064	-0.000194444	0.0280164	0.0178817	-0.0155982	-0.0818451	0.00347085	0.101669
Trifunctional enzyme subunit alpha, mitochondrial;Long-chain enoyl-CoA hydratase;Long chain 3-hydroxyacyl-CoA dehydrogenase	HADHA			0.305719	-0.0272228	7	12.1	82.999	58.676	-0.000470161	0.07439	-0.0465157	-0.0133038	-0.00615793	-0.0348026	0.0381144	-0.0300311	0.0275786
Trifunctional enzyme subunit beta, mitochondrial;3-ketoacyl-CoA thiolase	HADHB			0.0363797	-0.00495771	8	17.7	51.294	17.379	-0.0469505	0.0322049	-0.00579209	0.0542372	-0.0053952	-0.0842528	0.036203	0.0163897	0.0121575
Hydroxyacid oxidase 2	HAO2			0.0505758	-0.0926258	1	2	38.838	0.50508	0.274539	1.30591	-0.783651	-0.172098	0.425442	0.265573	-0.188429	0.115678	-1.23416
Histidine--tRNA ligase, cytoplasmic	HARS			0.58256	0.049354	5	10	57.41	9.5718	-0.026376	-0.055987	0.0322347	0.0175207	-0.00555923	0.0859724	0.125776	-0.0358602	-0.12892
HAUS augmin-like complex subunit 3	HAUS3			0.701894	0.0571131	1	1.7	69.65	1.5863	0.0132613	-0.0370131	-0.0395582	-0.0264602	0.0850738	0.0494158	0.00368526	-0.0844883	0.0448854
HAUS augmin-like complex subunit 7	HAUS7			0.759648	0.180066	1	2.2	40.778	0.5311	-0.246772	-0.0233063	-0.0867417	0.20009	-0.097272	0.0805595	0.0889052	0.183338	-0.0899999
HBS1-like protein	HBS1L			1.25106	0.265762	2	3.7	75.472	1.947	-0.303334	-0.199988	-0.0849418	-0.029369	0.22187	0.0165225	-0.0935105	0.393024	0.0885292
Hematopoietic lineage cell-specific protein	HCLS1			1.67911	0.104113	2	3.7	54.013	7.7722	-0.0524555	-0.00948048	-0.0922849	0.0801548	0.0490993	0.0288641	0.101472	0.00642543	-0.102993
Histone deacetylase 1;Histone deacetylase 2	HDAC1;HDAC2			0.266296	-0.0275353	2	3.9	55.102	1.2524	0.0547169	-0.0330587	0.0152938	-0.0269214	0.0461911	-0.0649236	-0.0440638	-0.0147629	0.0763303
Hepatoma-derived growth factor	HDGF			0.103893	0.0121169	7	38.8	26.788	22.124	0.0823973	-0.0297485	-0.0497764	0.0053128	0.00394805	0.0299622	0.0786292	-0.0714235	-0.0404995
Hepatoma-derived growth factor-related protein 2	HDGFRP2			0.189276	0.0715276	1	1.6	74.316	0.52888	0.0320268	-0.13609	0.00944169	-0.180323	0.016047	0.284237	0.0351824	-0.0443481	-0.00737206
Haloacid dehalogenase-like hydrolase domain-containing protein 2	HDHD2			0.00534285	-0.00125587	1	5	28.536	1.7459	0.111576	-0.0792071	0.0484834	0.127621	-0.0489724	-0.00156445	-0.0772203	-0.225197	0.153282
Vigilin	HDLBP			0.0305169	-0.00914339	2	2.2	141.45	20.823	0.119399	-0.109702	-0.0394496	-0.152149	0.106431	-0.011465	-0.0930003	0.139693	0.0490442
HEAT repeat-containing protein 1;HEAT repeat-containing protein 1, N-terminally processed	HEATR1			0.0612977	0.00784823	10	5.5	242.37	22.326	-0.0350199	0.0448566	0.0362385	-0.0187569	-0.00756746	0.0959442	-0.0318433	-0.0281581	-0.0468919
HEAT repeat-containing protein 6	HEATR6			1.09	0.208211	1	0.9	128.78	2.8474	-0.25773	-0.476497	-0.178009	-0.114325	-0.0941896	-0.0790893	0.447147	0.072798	0.688697
E3 ubiquitin-protein ligase HERC2	HERC2			0.408704	0.159702	1	0.2	527.22	0.78304	-0.260178	-0.0518129	0.0301642	0.333396	-0.148232	0.0121149	-0.030149	0.237031	-0.113532
Probable E3 ubiquitin-protein ligase HERC4	HERC4			0.752777	-0.101875	1	1.5	118.56	0.51029	-0.0552215	0.0743758	0.0569133	-0.14792	-0.0940227	0.0123843	0.0278882	0.0553448	0.079059
Protein HGH1 homolog	HGH1			0.245676	0.0495295	3	11.5	42.129	2.1099	3.91006e-05	0.0270687	-0.180612	-0.0910797	0.0606031	0.0255611	0.10104	0.0665857	-0.000404097
Hepatocyte growth factor-regulated tyrosine kinase substrate	HGS			0.0548531	0.0186737	1	1.5	86.191	1.1025	-0.174893	0.20189	0.125402	0.0951843	0.021986	0.0912493	-0.334159	-0.0694503	0.0515931
Histidine triad nucleotide-binding protein 1	HINT1			0.0555701	0.0329197	1	5.6	13.802	1.4756	-0.205255	0.324857	-0.132501	-0.0773184	-0.103925	0.267104	-0.0335468	0.133667	-0.16428
Huntingtin-interacting protein 1	HIP1			0.332372	0.168888	4	4.1	116.22	2.5054	-0.140512	-0.163843	-0.339228	0.301833	-0.04846	-0.390293	-0.400653	1.30235	-0.112395
Homeodomain-interacting protein kinase 2	HIPK2			0.829264	0.232683	1	1	130.96	0.92163	-0.334514	-0.210841	0.0299881	0.206604	0.00993818	-0.0338585	0.134754	0.449162	-0.242431
Histone H1.5	HIST1H1B			0.32099	0.0402395	5	21.7	22.58	46.924	-0.0693276	-0.0428816	0.0959974	0.0284136	0.0346439	0.0414491	-0.023518	-0.0504228	-0.00555224
Histone H1.2;Histone H1.3	HIST1H1C;HIST1H1D			0.184669	0.0384351	7	31	21.364	11.277	-0.0824989	-0.0321367	0.081716	-0.0699972	0.00756417	0.144819	0.0660062	-0.0180771	-0.0885935
Histone H1.4	HIST1H1E			0.230717	0.0587198	7	26.9	21.865	2.3212	-0.0259481	-0.0743847	0.112201	-0.102529	0.150932	0.139625	-0.119095	0.0359884	-0.107988
Histone H2A type 1-J;Histone H2A type 1-H;Histone H2A.J;Histone H2A type 2-C;Histone H2A type 1-C;Histone H2A type 3;Histone H2A type 2-A;Histone H2A type 1-D;Histone H2A type 1;Histone H2A type 1-B/E;Histone H2A type 1-A;Histone H2AX;Histone H2A.V;Histone H2A.Z	HIST1H2AJ;HIST1H2AH;H2AFJ;HIST2H2AC;HIST1H2AC;HIST3H2A;HIST2H2AA3;HIST1H2AD;HIST1H2AG;HIST1H2AB;HIST1H2AA;H2AFX;H2AFV;H2AFZ			0.48377	0.167653	3	18	13.936	0.7865	-0.0494477	-0.115153	0.12225	-0.0558306	0.400442	0.115996	-0.140925	-0.166359	-0.102169
Histone H2B type 1-L;Histone H2B type 1-M;Histone H2B type 1-N;Histone H2B type 1-H;Histone H2B type 2-F;Histone H2B type 1-C/E/F/G/I;Histone H2B type 1-D;Histone H2B type F-S;Histone H2B type 1-K;Histone H2B type 1-A	HIST1H2BL;HIST1H2BM;HIST1H2BN;HIST1H2BH;HIST2H2BF;HIST1H2BC;HIST1H2BD;H2BFS;HIST1H2BK;HIST1H2BA			0.0238726	0.00613352	7	41.3	13.952	13.932	0.00412634	-0.0246302	0.138625	-0.0841086	0.0661571	0.154473	-0.00983275	-0.128821	-0.107187
Histone H4	HIST1H4A			0.0121053	-0.00267843	7	51.5	11.367	43.533	-0.0812449	0.00357924	0.150894	-0.0209126	0.0722241	0.013882	-0.0171858	-0.0571693	-0.0552656
Histone H2A type 2-B	HIST2H2AB			1.69158	-0.103951	3	17.7	13.995	4.5419	0.0980035	0.117308	0.0487193	-0.000300288	0.00621991	-0.0537416	-0.0656996	-0.14503	0.00332201
Histone H2B type 2-E;Histone H2B type 1-B;Histone H2B type 1-O;Histone H2B type 1-J	HIST2H2BE;HIST1H2BB;HIST1H2BO;HIST1H2BJ			0.1166	0.0274322	6	35.7	13.92	3.7235	0.103033	-0.0757561	0.0739605	0.188807	-0.0258394	0.0205662	-0.0937078	-0.0511946	-0.131067
Histone H3.2;Histone H3.1t;Histone H3.1;Histone H3.3;Histone H3.3C	HIST2H3A;HIST3H3;HIST1H3A;H3F3A;H3F3C			0.500507	-0.0632774	4	23.5	15.388	4.6894	0.0834292	0.0612015	-0.061312	-0.0571491	0.0275343	-0.0768989	0.0565097	0.0515738	-0.0760868
Histone H3	HIST2H3PS2			1.49033	0.0859011	4	26.5	15.43	0.56175	-0.0670285	-0.00850953	-0.0823475	0.0102411	0.029922	0.0596546	0.0124573	0.0485121	0.00590023
Hexokinase-1	HK1			0.816984	0.134294	3	4.1	102.48	4.248	-0.00119135	-0.244786	-0.0689387	0.0384958	0.0635411	-0.01407	0.153484	0.0663222	0.0159445
Hexokinase-2	HK2			0.174519	0.0380485	3	3.8	102.38	6.2777	-0.000874728	-0.0582587	-0.0780138	-0.0174067	-0.139926	0.134331	0.0197636	0.0908336	0.0583535
Krueppel-related zinc finger protein 1	HKR1			0.0227753	0.00891285	1	2.1	75.127	0.53921	-0.0551464	0.0208915	0.0591827	0.0843427	-0.227268	0.194592	0.0851408	-0.0275508	-0.125382
Putative HLA class I histocompatibility antigen, alpha chain H;HLA class I histocompatibility antigen, A-3 alpha chain;HLA class I histocompatibility antigen, Cw-7 alpha chain	HLA-H;HLA-A;HLA-C			0.410337	-0.15662	1	6.6	40.891	7.429	0.249825	-0.0609451	0.011666	0.16212	-0.146116	-0.285317	0.0743119	0.0766716	-0.0734146
Minor histocompatibility antigen H13	HM13			0.0218153	-0.00279097	4	10.1	41.488	41.162	-0.0447228	-0.0185496	0.0858923	-0.017153	-0.00251129	0.0339113	0.012878	-0.0779706	0.0370274
Hemicentin-1	HMCN1			0.32643	0.123933	2	0.3	613.38	1.3582	-0.284216	-0.00405291	0.0375227	0.266225	-0.137293	-0.00787788	0.0697522	0.257434	-0.188691
High mobility group protein B1	HMGB1			0.180192	-0.0398755	7	22.3	24.893	56.805	0.0597406	-0.0756043	0.0718444	-0.159207	0.0643582	0.0312026	-0.0329443	-0.00393898	0.0533503
High mobility group protein B2	HMGB2			0.116035	0.0249082	4	15.8	24.033	21.362	0.054546	-0.128656	0.0882811	-0.0310319	0.0166279	0.1033	-0.0765815	-0.013715	-0.00396829
High mobility group protein B3	HMGB3			0.3792	0.0715076	1	6.5	22.98	1.5736	0.0821247	-0.0591912	-0.120195	-0.064455	0.0885105	0.0932062	0.0681103	-0.0860251	0.00671604
Minor histocompatibility protein HA-1;Minor histocompatibility antigen HA-1	HMHA1			0.052894	-0.00937831	9	8.5	124.61	30.469	0.0145767	0.0209726	0.0452028	-0.0974085	0.106745	0.0432802	-0.124493	-0.073227	0.0731526
Histamine N-methyltransferase	HNMT			1.33645	-0.10771	2	5.8	33.295	1.8397	0.0567545	0.0968761	-0.015353	-0.0980011	-0.0372606	-0.0495899	-0.0111348	0.0702329	-0.00372247
Heterogeneous nuclear ribonucleoprotein A0	HNRNPA0			0.472494	-0.0770466	5	14.1	30.84	22.819	0.10967	0.0965021	-0.0367689	-0.0237902	-0.110696	0.0727491	0.0272809	-0.117929	-0.00821639
Heterogeneous nuclear ribonucleoprotein A1;Heterogeneous nuclear ribonucleoprotein A1, N-terminally processed;Heterogeneous nuclear ribonucleoprotein A1-like 2	HNRNPA1;HNRNPA1L2			0.711971	-0.0865846	9	30.4	38.746	234.37	0.0745147	0.127158	-0.0201606	-0.0800711	-0.0378091	0.0396386	-0.00917705	-0.0664011	-0.0188908
Heterogeneous nuclear ribonucleoproteins A2/B1	HNRNPA2B1			0.89807	-0.0716895	10	33.1	37.429	179.54	0.119252	0.0160425	0.0282602	-0.0355203	-0.0349301	0.0189371	-0.0641269	-0.0804822	0.041369
Heterogeneous nuclear ribonucleoprotein A3	HNRNPA3			0.43906	-0.0466263	2	6.6	39.594	43.404	0.0718035	0.0651684	-0.0589359	-0.0125614	-0.0520693	0.0027878	-0.0254686	-0.0259261	0.0440032
Heterogeneous nuclear ribonucleoprotein A/B	HNRNPAB			0.087336	-0.0281104	3	8.4	36.224	15.609	-0.209606	0.0834524	0.0974154	-0.115131	0.0691238	-0.0670629	0.037787	0.0564144	0.0564088
Heterogeneous nuclear ribonucleoproteins C1/C2;Heterogeneous nuclear ribonucleoprotein C-like 4;Heterogeneous nuclear ribonucleoprotein C-like 1;Heterogeneous nuclear ribonucleoprotein C-like 3;Heterogeneous nuclear ribonucleoprotein C-like 2	HNRNPC;HNRNPCL4;HNRNPCL1;HNRNPCL3;HNRNPCL2			1.28657	0.0746359	3	11.8	33.67	26.868	-0.0257661	0.0588616	0.0264512	0.117299	0.08552	0.0806352	-0.0637444	-0.116841	-0.153614
Heterogeneous nuclear ribonucleoprotein D0	HNRNPD			0.312125	-0.0303464	5	17.2	38.434	10.611	0.0200023	0.0259728	0.0454346	0.0163583	-0.0740034	0.0580155	-0.0246957	-0.0605802	0.00229756
Heterogeneous nuclear ribonucleoprotein D-like	HNRNPDL			0.823109	-0.244986	3	8.1	46.437	6.5101	0.0724387	0.185637	0.190248	-0.260698	-0.192235	0.166297	0.119206	-0.190046	-0.0820458
Heterogeneous nuclear ribonucleoprotein F;Heterogeneous nuclear ribonucleoprotein F, N-terminally processed	HNRNPF			0.00656288	0.000599666	8	26.3	45.671	147.89	0.0157292	-0.0500624	0.00206471	0.0209601	0.00195614	-0.0533857	-0.0139293	0.0419181	0.043551
Heterogeneous nuclear ribonucleoprotein H;Heterogeneous nuclear ribonucleoprotein H, N-terminally processed	HNRNPH1			0.203001	-0.0192641	9	25.2	49.229	259.65	0.0343915	0.0120742	-0.0470048	0.0344764	-0.054903	-0.0379048	0.00359625	0.0399945	0.0240816
Heterogeneous nuclear ribonucleoprotein H2	HNRNPH2			0.620019	-0.0623447	5	17.6	49.263	11.01	-0.0250253	0.1209	0.0198993	-0.0121735	-0.0505723	-0.00851451	-0.0557337	0.0048487	0.0151733
Heterogeneous nuclear ribonucleoprotein H3	HNRNPH3			0.18077	-0.0283984	4	17.6	36.926	51.876	0.0551235	-0.0211699	0.0125341	-0.0536974	-0.0820073	0.0969973	0.0586472	-0.085014	0.0273881
Heterogeneous nuclear ribonucleoprotein K	HNRNPK			0.392942	-0.0390331	12	34.8	50.976	323.31	0.0532126	-0.0125446	0.0692341	-0.0681396	0.0179895	0.0429527	0.0146411	-0.0592989	-0.0492452
Heterogeneous nuclear ribonucleoprotein L	HNRNPL			0.101688	-0.0129921	7	18.2	64.132	81.754	-0.0347304	0.0524055	-0.0161244	-0.0601982	-0.0387187	0.0614913	0.0876078	0.0150048	-0.0579359
Heterogeneous nuclear ribonucleoprotein M	HNRNPM			0.0747628	0.00804023	19	31.4	77.515	278.87	-0.0181869	0.024914	-0.0364233	-0.063474	0.0499588	0.00793976	0.0320954	0.0464657	-0.0344878
Heterogeneous nuclear ribonucleoprotein R	HNRNPR			0.12224	-0.0390128	6	9.3	70.942	1.2434	0.100694	0.0414203	0.149607	0.195136	0.143946	-0.164399	-0.242845	-0.189283	-0.0254754
Heterogeneous nuclear ribonucleoprotein U	HNRNPU			0.278867	-0.0254325	16	22.8	90.583	140.3	0.06268	0.00536664	-0.00637574	-0.00512716	0.0469196	-0.0564188	-0.00309027	-0.00964937	-0.0255031
Heterogeneous nuclear ribonucleoprotein U-like protein 1	HNRNPUL1			0.0236712	-0.00897269	1	1.6	95.737	0.54283	0.00605191	-0.244642	0.17553	0.0288714	-0.0893623	-0.029487	0.182546	0.0137768	-0.0344838
Heterogeneous nuclear ribonucleoprotein U-like protein 2	HNRNPUL2			0.355451	0.0783133	4	5.6	85.104	6.9444	-0.210901	-0.128582	0.0869023	0.0370835	-0.0139715	-0.0407527	0.0246799	0.160365	0.0939781
Heterochromatin protein 1-binding protein 3	HP1BP3			0.420186	0.0550208	7	13	61.206	20.1	-0.0157215	-0.0317961	0.003367	-0.0686533	0.0833308	0.106234	-0.0523971	0.00358763	-0.0191497
Hypoxanthine-guanine phosphoribosyltransferase	HPRT1			0.649789	-0.0776983	2	13.3	24.579	3.1981	0.0598921	0.0657082	-0.0779655	-0.041761	-0.114871	-0.0288284	0.0204356	0.0228963	0.103295
Corticosteroid 11-beta-dehydrogenase isozyme 1	HSD11B1			0.520762	0.0726847	4	14	32.401	11.303	-0.0724137	-0.100636	0.0404249	-0.0386488	0.0137851	0.110293	-0.0163216	0.113125	-0.0408058
3-hydroxyacyl-CoA dehydrogenase type-2	HSD17B10			0.354096	0.0609596	1	7.7	26.923	10.988	-0.0485137	-0.126586	-0.102275	-0.160531	-0.00295867	0.068994	0.0809693	0.125981	0.173722
Estradiol 17-beta-dehydrogenase 11	HSD17B11			0.51227	0.0674401	9	31.7	32.935	38.157	-0.0485462	-0.0952184	0.0871882	0.046538	0.0178658	0.0813403	-0.0121875	-0.0455906	-0.0225878
Very-long-chain 3-oxoacyl-CoA reductase	HSD17B12			0.0822447	0.0336076	2	7.1	34.324	1.725	0.0294421	-0.0474807	0.11389	0.335451	-0.107773	-0.0310038	-0.181201	0.0408034	-0.143326
Peroxisomal multifunctional enzyme type 2;(3R)-hydroxyacyl-CoA dehydrogenase;Enoyl-CoA hydratase 2	HSD17B4			0.467514	0.0688993	2	4.1	79.685	5.2929	-0.0492449	-0.0370736	-0.0124314	0.159853	-0.0444708	-0.0074341	0.0616015	-0.0791854	0.0171874
Heat shock protein HSP 90-alpha	HSP90AA1			0.992134	-0.0571027	38	51.4	84.659	323.31	-0.0100075	0.0236195	0.0388814	-0.064181	0.00594928	-0.060583	0.00674168	0.0314555	0.0369259
Heat shock protein HSP 90-beta	HSP90AB1			0.357104	-0.031063	36	49.7	83.263	323.31	-0.0229472	0.0192248	-0.0539075	-0.0967568	0.00407033	-0.0581323	0.0714769	0.0864441	0.0593294
Putative heat shock protein HSP 90-beta 2	HSP90AB2P			0.492746	-0.0647537	8	20.5	44.348	3.3158	0.0089017	-0.00529607	0.0499495	-0.123048	-0.0772056	0.0595473	0.0759096	-0.0552013	0.0752443
Endoplasmin	HSP90B1			2.69102	-0.0891061	17	23	92.468	70.76	0.046245	0.0360451	0.0512535	-0.0213218	-0.0573584	-0.0550945	0.010792	-0.013513	0.0117538
Heat shock 70 kDa protein 1B;Heat shock 70 kDa protein 1A	HSPA1B;HSPA1A			0.0660589	0.00684306	15	26.8	70.051	43.439	-0.00892247	0.0149314	-0.0720922	-0.0527276	0.0324154	-0.025242	0.104089	0.0267193	-0.0103689
Heat shock 70 kDa protein 4	HSPA4			0.218853	-0.0173027	24	38.9	94.33	168.74	0.0127374	-0.0492662	0.056362	-0.0162133	-0.00991054	-0.00595103	0.0399198	0.0105583	-0.0294348
Heat shock 70 kDa protein 4L	HSPA4L			0.568799	-0.100942	7	10.8	94.511	4.404	-0.0825319	0.113828	0.0586803	0.00855255	-0.0500804	-0.171323	0.0601366	0.0626603	0.00887897
78 kDa glucose-regulated protein	HSPA5			0.277523	0.0293358	12	25.1	72.332	162.93	0.00101334	-0.0535497	-0.0618226	0.0637279	-0.0624881	-0.0275914	0.0766233	0.0148026	0.0580862
Heat shock 70 kDa protein 6;Putative heat shock 70 kDa protein 7	HSPA6;HSPA7			0.0782954	-0.0103492	7	12.4	71.027	24.373	0.0612387	-0.0116653	-0.0852478	-0.0187011	0.00965441	-0.0576751	0.0501921	0.0344568	0.0265491
Heat shock cognate 71 kDa protein	HSPA8			0.0418877	-0.00589422	30	50.2	70.897	323.31	-0.00774437	0.0374641	-0.0643432	-0.00292164	0.0395845	-0.088969	0.079695	0.049027	-0.0329907
Stress-70 protein, mitochondrial	HSPA9			1.74984	-0.124499	9	15.5	73.68	71.059	0.0634557	0.0618731	0.0194453	-0.130727	-0.0337162	-0.0642797	0.0291032	-0.0455997	0.109247
Heat shock protein beta-1	HSPB1			0.0812557	-0.00549431	5	25.9	22.782	127.75	0.0100508	0.0378776	-0.00129053	0.0126057	-0.0272894	0.0448387	-0.0840627	-0.0101794	0.0262511
Hsp70-binding protein 1	HSPBP1			1.54675	0.198929	1	2.2	39.302	2.1719	-0.2183	-0.07213	-0.0558334	0.140843	0.0466362	0.063044	-0.231738	0.128453	0.207827
60 kDa heat shock protein, mitochondrial	HSPD1			0.778536	-0.0632399	14	30.9	61.054	83.546	0.0680729	-0.0116766	0.0181002	-0.063207	0.0200497	-0.0720659	-0.0622745	0.0152271	0.0965757
10 kDa heat shock protein, mitochondrial	HSPE1			0.444773	0.110898	2	16.7	10.932	5.2935	-0.213883	0.0560339	0.106568	0.0488836	0.1732	0.0593309	0.0131436	-0.0998608	-0.134614
Heat shock protein 105 kDa	HSPH1			0.910661	-0.0725885	11	16.8	96.864	75.413	0.0057622	0.0601546	-0.00889598	-0.0172433	-0.02886	-0.114641	0.0626096	0.0471699	0.00274599
E3 ubiquitin-protein ligase HUWE1	HUWE1			1.09132	0.102796	10	3.2	481.89	111.27	-0.0438053	-0.05255	-0.0146765	0.0389269	0.149569	0.00886016	-0.0330337	-0.0165235	-0.0279655
Hypoxia up-regulated protein 1	HYOU1			0.456731	0.0695605	5	7.2	111.33	12.678	0.0497238	-0.0275614	-0.129205	-0.0441339	0.0547649	0.0910082	0.0271359	-0.0124432	-0.000487812
Isoleucine--tRNA ligase, cytoplasmic	IARS			0.164064	-0.0133233	10	10.2	144.5	47.831	0.0237616	0.00627369	-0.0122054	-0.0467864	-0.0239298	0.048576	0.011626	0.0181589	-0.0166729
Isoleucine--tRNA ligase, mitochondrial	IARS2			0.040607	-0.00450058	1	1	113.79	1.5643	-0.0306891	0.038304	-0.0554963	-0.0682181	-0.0104246	0.0172595	0.0250768	0.0500824	0.0429071
Intercellular adhesion molecule 5	ICAM5			0.801994	0.176155	1	1.4	97.115	1.1431	-0.192876	-0.0222598	-0.0263757	0.257008	-0.0288942	0.058839	-0.0637425	0.14958	-0.122478
Isocitrate dehydrogenase [NADP] cytoplasmic	IDH1			0.74695	-0.0862432	8	20.5	46.659	33.705	0.102987	0.0523112	-0.0552583	-0.0112184	-0.0981735	-0.0492979	0.0346341	-0.0518562	0.0846738
Isocitrate dehydrogenase [NADP], mitochondrial	IDH2			0.478079	0.0338168	7	17.5	50.909	39.72	0.00060007	0.0332735	-0.0545931	-0.00540331	0.0345031	0.051631	-0.0233173	-0.0528123	0.02492
Isocitrate dehydrogenase [NAD] subunit alpha, mitochondrial	IDH3A			0.027195	0.00570691	2	5.7	39.591	8.3508	0.0141836	-0.0739964	0.119576	-0.0134224	-0.0207305	0.111037	-0.0674101	0.0291058	-0.0895406
Isocitrate dehydrogenase [NAD] subunit beta, mitochondrial	IDH3B			0.469376	0.0940356	1	3.1	42.183	0.64038	0.0987821	-0.150618	-0.039005	0.0395008	-0.00490904	0.156674	-0.0796228	-0.00834686	-0.00365273
Isopentenyl-diphosphate Delta-isomerase 1	IDI1			0.198908	0.0420794	1	5.3	26.319	1.1903	0.072901	-0.0854389	-0.100154	-0.101078	0.00915161	0.105473	0.0135642	0.0584796	0.0359034
Interferon-induced 35 kDa protein	IFI35			0.702994	-0.218779	1	3.1	31.546	1.506	0.0671177	0.278349	-0.0172026	-0.299468	0.0865812	-0.115186	-0.127341	-0.00112046	0.137073
Interferon-related developmental regulator 1	IFRD1			1.64393	-0.184027	1	2	50.268	0.50335	0.0981362	0.126097	0.0425539	-0.16378	-0.110566	-0.0109472	-0.0671215	-0.0447041	0.139134
Insulin-like growth factor 2 mRNA-binding protein 2	IGF2BP2			0.145124	-0.0235372	1	1.3	66.121	1.195	0.0791592	0.041091	-0.0321024	-0.0482927	-0.0411965	0.107025	0.0302785	-0.0637526	-0.0634082
Cation-independent mannose-6-phosphate receptor	IGF2R			1.05621	0.0927094	5	2.1	274.37	133.09	-0.00375737	-0.121673	-0.00585376	0.0371162	0.0337792	0.0759486	-0.033702	0.0517514	-0.0248076
Inhibitor of nuclear factor kappa-B kinase-interacting protein	IKBIP			0.772175	0.0570225	1	2.6	39.309	2.2871	-0.0712013	-0.100756	-0.0939514	-0.0417261	0.0296115	-0.0827267	0.0599955	0.253234	0.0563224
Inhibitor of nuclear factor kappa-B kinase subunit beta	IKBKB			0.231346	0.0854233	1	2	86.563	1.4894	0.0326749	0.00032679	-0.246339	0.111614	-0.214721	0.146039	0.00514692	0.205547	-0.0314871
NF-kappa-B essential modulator	IKBKG			0.119867	-0.021228	2	6.7	48.197	5.7106	0.0235508	0.0789684	-0.0844035	0.067827	-0.0775378	-0.0358576	-0.036548	0.0701779	0.00262456
DNA-binding protein Ikaros	IKZF1			0.550744	0.329033	1	2.1	57.528	1.1002	-0.423251	-0.198949	0.17033	-0.163198	0.529357	0.169071	-0.123247	-0.0985999	0.147288
Interleukin-18	IL18			0.545946	-0.119082	1	6.2	22.326	0.63647	-0.130977	-0.115324	0.14691	-0.106951	-0.130205	-0.21948	0.213556	0.180128	0.171145
Interleukin-1 receptor accessory protein-like 1	IL1RAPL1			0.272438	0.113838	1	2	79.968	16.584	-0.239126	0.0466606	0.0297818	0.336122	-0.111954	-0.0453363	0.01158	0.157169	-0.176096
Interleukin enhancer-binding factor 2	ILF2			0.264548	-0.0214137	6	22.6	43.062	78.81	0.0101474	-0.0146075	0.0634023	-0.0379092	-0.00745365	0.040064	0.0283348	0.0381197	-0.111296
Interleukin enhancer-binding factor 3	ILF3			0.0328234	0.004518	13	18.8	95.337	44.41	0.0163168	-0.0393181	0.0360176	-0.0689541	0.0275701	0.0679543	-0.0298478	0.0122438	-0.013181
Integrin-linked kinase-associated serine/threonine phosphatase 2C	ILKAP			0.342348	0.0936808	2	4.1	42.906	4.7141	-0.0360792	-0.201102	0.147372	0.0700752	0.150364	-0.0292063	0.0416708	-0.0980088	-0.036284
MICOS complex subunit MIC60	IMMT			0.114059	0.0229837	13	20.1	83.677	60.693	0.0696018	-0.0650221	-0.00764603	0.125776	-0.0882447	0.0283533	0.0278641	-0.00975046	-0.0721302
U3 small nucleolar ribonucleoprotein protein IMP4	IMP4			0.111199	-0.0652487	1	3.4	33.756	1.4407	0.0151979	0.164453	-0.0562717	-0.0334395	0.330818	-0.369745	0.0760621	-0.0729482	-0.0453249
Inositol monophosphatase 1	IMPA1			1.16054	0.114962	5	24.5	30.188	118.12	-0.16363	-0.0566618	-0.0463209	-0.00151423	-0.00157436	0.0813608	0.0527173	0.075394	0.0690312
Inosine-5-monophosphate dehydrogenase 2	IMPDH2			0.170616	0.0239825	9	24.9	55.804	15.655	-0.0140147	0.0401641	-0.0321137	0.107809	-0.0600581	0.0182327	-0.0451037	0.0259644	-0.0320779
Inverted formin-2	INPP5D			0.416934	-0.134423	1	0.9	135.62	2.27	0.176737	0.000669479	-0.027519	0.137399	-0.10962	-0.281162	-0.12846	-0.0855107	0.326267
Phosphatidylinositol 3,4,5-trisphosphate 5-phosphatase 2	INPPL1			0.132454	0.0804063	1	0.7	138.6	0.90754	0.105743	0.0480745	-0.211073	0.450098	-0.0440796	-0.222055	-0.152006	-0.0431477	0.0772481
Integrator complex subunit 1	INTS1			0.263557	0.0569084	1	0.4	244.29	0.7794	0.0327703	0.0563075	-0.13764	-0.0789689	0.118668	0.0824641	0.00556845	-0.0347107	-0.0356566
Integrator complex subunit 7	INTS7			0.154668	0.0293863	3	4.2	106.83	3.0082	0.0740114	0.0700255	-0.106966	-0.0153593	0.0253949	0.115195	-0.0933987	-0.068827	0.00872596
Importin-11	IPO11			0.431272	0.0363663	6	7.1	112.53	10.645	-0.00762823	-0.0664713	0.019021	-0.0100115	0.0694572	-0.00542545	-0.0270347	0.0222381	0.0146565
Importin-4	IPO4			0.345942	0.0321396	5	5.6	118.71	9.4225	-0.0241688	-0.000850894	-0.0814505	-0.0567968	-0.000834312	0.0475798	-0.00918384	0.0712932	0.0632138
Importin-5	IPO5			0.979023	-0.0570976	16	18.6	123.63	135.48	0.0767077	-0.0133606	0.0459439	-0.0345107	-0.01252	-0.0149711	-0.0671494	0.0228605	0.00580136
Importin-7	IPO7			0.270249	-0.0226884	13	17	119.52	47.171	0.0247183	-0.00387044	0.0730255	0.0257435	0.0407648	-0.0407002	-0.0469019	-0.0255545	-0.0384233
Importin-8	IPO8			2.17319	0.141522	3	2.9	119.94	2.6052	-0.039205	-0.0203046	-0.104519	0.0691181	0.0872846	0.104136	-0.0156466	-0.000770874	-0.0712911
Importin-9	IPO9			0.380653	-0.0401407	4	4.4	115.96	7.0085	-0.0513364	0.0712456	0.0655743	-0.0480281	-0.003956	0.0170457	0.00256035	0.0113001	-0.0556038
Ras GTPase-activating-like protein IQGAP1	IQGAP1			0.956465	0.054652	26	17.6	189.25	166.94	-0.0545363	-0.0438298	0.0111659	0.0551162	-0.00498343	0.0266231	-0.0171782	0.0422246	-0.0058004
Ras GTPase-activating-like protein IQGAP2	IQGAP2			0.111232	0.0428837	2	1.3	180.58	3.3811	-0.0490808	-0.0985302	0.0100925	-0.258158	0.0429639	0.206326	0.0732668	0.0987264	-0.0168054
IQ motif and SEC7 domain-containing protein 1	IQSEC1			0.0630878	0.0712154	1	1.5	108.31	1.5411	0.0733919	0.557627	-0.565512	0.518576	-0.0266905	-0.212732	0.119204	-0.349351	-0.105713
Interferon regulatory factor 2-binding protein 2	IRF2BP2			0.201864	0.0810853	1	3.7	61.024	4.6646	0.359582	-0.135644	-0.0441454	0.0831541	0.173315	0.166579	0.382734	-0.236456	-0.740318
Interferon regulatory factor 5	IRF5			0.120513	0.0178653	1	3.4	56.043	0.52607	-0.0796812	-0.00103591	0.0848055	0.0694782	0.00456158	-0.0163555	-0.135399	0.157797	-0.0753694
Interferon regulatory factor 8	IRF8			0.250247	0.0492332	2	4.9	48.356	1.9589	0.0129403	-0.0206829	0.00427119	0.132266	0.1183	-0.106338	0.131959	-0.129664	-0.13425
IST1 homolog	IST1			0.537271	0.118174	3	10.4	39.75	11.724	-0.0651428	-0.062163	-0.0807776	0.122974	0.16673	-0.143266	0.0355297	0.0237388	0.011179
Inositol-3-phosphate synthase 1	ISYNA1			0.27986	-0.0552017	1	1.6	61.067	1.1151	0.0356211	0.123636	0.0991785	-0.117055	0.124979	0.0849068	-0.120208	-0.0304703	-0.191786
Integrin alpha-5;Integrin alpha-5 heavy chain;Integrin alpha-5 light chain	ITGA5			0.544602	0.263547	1	1	114.54	0.55323	-0.170394	0.0114763	-0.264236	0.518242	-0.0869645	-0.0637894	-0.0455236	0.286433	-0.176442
Integrin beta-2	ITGB2			0.678878	0.106016	3	4.7	84.781	3.6464	-0.114967	-0.0148826	-0.051945	0.000161052	-0.0368787	0.17297	0.138892	-0.0386114	-0.0459355
Centromere protein R	ITGB3BP			1.19156	-0.12868	1	7.9	20.194	1.7896	0.198285	0.0633046	0.0487765	-0.0514735	0.00832658	-0.032528	-0.145099	-0.0479963	-0.0327946
Inositol 1,4,5-trisphosphate receptor type 1	ITPR1			0.48895	0.191099	5	2.2	313.93	15.427	-0.282194	-0.0783327	0.0775694	0.328646	-0.137644	0.099338	0.0473466	0.137759	-0.183686
Inositol 1,4,5-trisphosphate receptor-interacting protein	ITPRIP			0.00251427	0.00178603	1	2	62.059	5.4127	0.203995	0.117666	-0.10578	-0.271365	0.462293	0.0303103	-0.226795	-0.121925	-0.0795964
Isovaleryl-CoA dehydrogenase, mitochondrial	IVD			0.0965518	0.0179521	1	1.9	46.65	1.4162	-0.112425	0.0617519	0.0377863	0.0855513	-9.16086e-05	-0.0444901	-0.0846559	0.0325204	0.0328543
Protein jagunal homolog 1	JAGN1			0.858442	0.0915621	1	6.6	21.125	0.95602	-0.0789566	0.0201545	-0.0803129	0.0877695	0.0758266	-0.0280249	-0.019232	-0.00704468	0.0386222
Anosmin-1	KAL1			0.395661	-0.443075	1	1.5	76.111	0.53769	0.2591	0.237978	-0.14213	0.584655	-0.801302	-0.75763	-0.00621917	-0.0533037	0.687654
Lysine--tRNA ligase	KARS			0.412255	0.127986	1	2.3	68.047	0.50744	-0.100594	-0.193028	0.00186465	0.246478	-0.165614	0.0113356	0.177161	-0.203407	0.234606
Histone acetyltransferase KAT8	KAT8			0.856702	0.285459	1	2.2	52.402	0.83	-0.233468	0.0941122	-0.225213	-0.0338705	0.174956	0.350722	-0.12228	0.0976394	-0.0937972
Katanin p60 ATPase-containing subunit A-like 2	KATNAL2			0.735805	-0.130799	1	2.2	61.252	2.0098	0.114804	-0.0408221	0.0840226	-0.207242	0.0114558	-0.0386065	0.0954105	-0.038941	0.0287205
Voltage-gated potassium channel subunit beta-2	KCNAB2			0.12792	-0.014558	5	20.4	41	14.554	-0.00793383	-0.0420481	-0.0018763	-0.106739	0.0290973	-0.0178904	0.0402619	0.1205	-0.00456996
ER lumen protein-retaining receptor 1;ER lumen protein-retaining receptor 2	KDELR1;KDELR2			0.967375	0.0375272	2	12.7	24.542	5.5668	0.00896825	-0.0358615	0.018953	0.0476159	0.0325735	0.0244519	-0.0663407	0.0135717	-0.0351303
Lysine-specific demethylase 2A	KDM2A			0.083756	-0.0167756	1	0.8	132.79	0.57423	0.0387415	-0.0420227	-0.15638	-0.108141	0.0152601	-0.117108	0.164439	0.158503	0.0555102
Keratocan	KERA			0.188468	0.0851772	1	8	40.508	0.53878	-0.374514	-0.0164738	0.162713	0.148806	-0.0489622	-0.0725868	-0.0246312	0.317456	-0.0830052
Far upstream element-binding protein 2	KHSRP			0.51971	-0.048786	14	24.6	73.114	151.52	0.0172008	0.0865697	0.0163823	-0.0550677	0.057627	-0.0287646	0.0204555	-0.0760541	-0.0295471
WASH complex subunit 7	KIAA1033			0.751586	0.0911841	1	0.9	136.4	1.0258	-0.125659	-0.0142621	-0.0362584	0.110536	-0.0421672	0.0290035	0.0110792	0.114879	-0.0383493
KIF1-binding protein	KIAA1279			0.35452	0.214666	2	3.2	71.813	1.3494	0.0889726	0.161541	-0.508737	-0.0947108	0.107575	0.372909	0.0553125	-0.145309	-0.0287515
Protein virilizer homolog	KIAA1429			0.589344	0.0949584	2	0.8	202.02	1.438	-0.170493	-0.016521	0.06375	0.0459327	0.0941342	0.0215441	-0.0769179	0.194441	-0.147068
Uncharacterized protein KIAA1551	KIAA1551			0.0751636	0.00613034	1	0.5	194.86	0.5169	-0.033643	-0.0252635	-0.0927939	-0.0407526	-0.079427	-0.0131297	0.0142132	0.112226	0.167372
Kinase D-interacting substrate of 220 kDa	KIDINS220			0.053658	0.00877202	1	0.6	196.54	1.3646	0.0600518	0.107225	-0.0310777	0.0783089	0.106419	-0.0222133	-0.170393	0.00214005	-0.121659
Kinesin-like protein KIF15	KIF15			0.120324	-0.0328969	1	0.9	160.16	1.273	0.09943	-0.0538221	0.00883261	0.0428036	0.102779	-0.189833	-0.00706127	-0.0174608	0.0231334
Kinesin-like protein KIF2A;Kinesin-like protein KIF2C	KIF2A;KIF2C			0.392884	0.314942	2	2.8	79.954	4.538	0.0316882	-0.199227	-0.0959118	-0.00619179	0.881656	-0.19409	-0.191717	-0.0693078	-0.148097
Kinesin-1 heavy chain	KIF5B			1.51824	0.0184359	7	10.6	109.68	15.086	-0.00189537	-0.0202702	-0.0137974	0.00806957	0.00799989	0.00327523	0.00704707	-0.0366405	0.0550135
Kinesin light chain 1	KLC1			0.320069	-0.0595136	6	12.2	65.309	21.446	0.00221856	0.0214967	0.0476972	-0.160994	-0.0447366	0.0986024	0.0553905	-0.0138975	0.00302467
Kelch-like protein 25	KLHL25			0.176883	-0.0814214	1	1.7	65.923	0.53115	-0.789477	-0.572243	-0.403074	-0.41774	-0.715325	-0.875994	1.30692	1.33385	1.14189
Putative protein KRIP1	KLKP1			0.133832	-0.111118	1	6	14.401	0.53231	0.263944	0.190422	-0.244684	0.290904	0.142585	-0.55716	-0.360551	-0.159288	0.442629
Histone-lysine N-methyltransferase 2B	KMT2B			0.303471	-0.0705715	1	0.6	293.51	0.59955	0.0771262	0.0127012	0.0844044	0.138499	0.00256692	-0.178548	0.0516324	-0.0818894	-0.0976906
Histone-lysine N-methyltransferase 2C	KMT2C			1.08375	0.898205	1	0.2	541.36	0.52913	-0.759165	-0.00983503	-0.455905	1.11483	0.320527	0.0343546	0.0617166	-0.15236	-0.145359
Importin subunit alpha-5;Importin subunit alpha-5, N-terminally processed	KPNA1			0.269873	-0.102295	1	1.5	60.221	0.84435	0.405103	0.103696	-0.0559955	0.0839354	0.146408	-0.0844255	-0.104086	-0.407383	-0.0784503
Importin subunit alpha-1	KPNA2			1.2543	-0.157139	5	15.3	57.861	30.398	0.0247215	0.13684	0.148245	-0.089379	-0.105173	0.0329419	0.0197689	-0.129761	-0.0294022
Importin subunit alpha-4	KPNA3			0.1876	0.0398752	3	6	57.81	2.5754	0.0493519	-0.0748122	-0.00121593	-0.10996	0.0698368	0.133073	0.0346566	-0.0400921	-0.0520358
Importin subunit alpha-3	KPNA4			0.162108	-0.0234221	5	12.7	57.886	77.629	0.0253797	0.0204917	-0.0213086	0.0643535	0.00360918	-0.113666	0.0252565	-0.0847343	0.0894202
Importin subunit beta-1	KPNB1			0.0196855	-0.00346235	21	30.1	97.169	200.25	0.0453901	-0.0331711	0.0119827	-0.101816	0.0732202	0.0424106	-0.011305	-0.0452117	0.027302
Keratin-associated protein 5-8;Keratin-associated protein 5-10	KRTAP5-8;KRTAP5-10			0.245239	0.133569	1	5.3	17.52	0.79315	-0.226041	0.0272081	-0.0630159	0.447134	-0.109065	-0.19921	-0.00454516	0.14567	-0.00933409
Kinectin	KTN1			0.163339	-0.0531138	3	3.3	156.27	13.416	0.0515821	-0.00427977	0.00881725	-0.246639	0.17297	-0.0295529	0.0731035	-0.000255682	-0.0169439
Beta-lactamase-like protein 2	LACTB2			0.243711	0.0552919	2	5.9	32.805	2.7099	-0.0210109	0.0742483	-0.135923	-0.0745884	0.00709189	0.150686	0.0926545	-0.0626244	-0.0217326
Leukocyte-associated immunoglobulin-like receptor 1	LAIR1			0.328467	0.16671	2	9.1	31.412	24.543	-0.292233	-0.0880949	0.0393972	0.409516	-0.212007	-0.0383101	0.00554757	0.0444978	0.140489
Cytosol aminopeptidase	LAP3			0.299537	0.0774289	15	37.2	56.166	115.08	-0.102438	-0.0144359	0.102982	0.0130609	-0.0379274	0.243261	-0.0620049	-0.117465	-0.0162319
La-related protein 1	LARP1			0.0217312	0.0350273	1	0.7	123.51	0.50124	-0.0323808	-0.314882	0.291848	-0.0247629	0.917084	-0.842654	-0.237921	1.04524	-0.792773
Leucine--tRNA ligase, cytoplasmic	LARS			0.550086	-0.0328737	5	4.6	134.46	5.6847	0.0493127	-0.0242475	-0.0115415	-0.0539597	-0.023405	-0.0077325	0.0367803	0.00728724	0.0363077
Ribosomal biogenesis protein LAS1L	LAS1L			0.201594	0.032172	2	4	83.064	5.155	-0.0814814	-0.0114964	0.0936874	0.0148845	-0.0167098	0.0990508	-0.0878244	0.0774628	-0.0787718
LIM and SH3 domain protein 1	LASP1			0.37234	0.0425191	2	7.3	29.717	4.5497	0.00217479	0.0273981	-0.0739534	0.0902943	-0.0373837	0.030266	0.0886071	-0.0468182	-0.0717833
Linker for activation of T-cells family member 2	LAT2			0.61116	0.261969	1	4.1	26.55	4.8429	0.0494534	0.00468943	-0.424011	-0.0153345	0.373317	0.0580553	-0.122102	0.0266836	0.0580501
Lamin-B receptor	LBR			0.726456	0.0888718	5	9.1	70.702	17.53	-0.0319993	0.0376672	-0.100218	-0.0211417	0.0906775	0.10253	-0.0428398	8.33943e-05	-0.0259575
Plastin-2	LCP1			1.64004	-0.106218	17	33	70.288	152	0.0541989	0.0680659	0.029407	-0.101735	-0.0580486	-0.00719696	-0.0059352	0.0108765	0.0191698
L-lactate dehydrogenase A chain	LDHA			0.189016	-0.0202235	12	37	36.688	26.739	0.020115	0.0109011	-0.0226365	-0.0864362	-0.01371	0.0478553	0.0409116	-0.0234878	0.0352892
L-lactate dehydrogenase B chain	LDHB			0.992283	-0.0722973	14	45.5	36.638	115.04	0.0667321	-0.0165918	-0.0224271	-0.0572732	-0.0974029	-0.0345026	0.0579419	0.0374611	0.0748643
LEM domain-containing protein 2	LEMD2			0.630132	-0.61621	1	1.8	56.974	2.1222	-0.114331	0.587148	0.920674	0.379933	-0.718987	-0.116085	-0.414796	1.04255	-1.5573
Inner nuclear membrane protein Man1	LEMD3			0.0248909	-0.00321694	1	1.1	99.996	3.8245	0.0711695	-0.0230625	0.0711827	0.090902	0.0303284	-0.0115915	-0.083322	-0.135959	-0.000845961
LETM1 and EF-hand domain-containing protein 1, mitochondrial	LETM1			0.478053	0.0217191	9	14.6	83.353	27.707	0.0117396	-0.00883632	-0.0235904	0.0480756	0.00297721	-0.00658258	-0.0374635	0.070878	-0.048396
Galectin-1	LGALS1			0.183022	-0.0411319	7	61.5	14.716	30.571	-0.0123178	0.0738854	-0.206601	-0.124778	-0.0924894	-0.0511611	0.16862	0.191138	0.0625049
Galectin-8	LGALS8			0.278539	-0.04202	1	3.2	35.808	1.424	0.00778453	0.105186	-0.0129962	-0.0863164	0.0804888	-0.0202585	-0.0113988	-0.0580237	0.0043363
Galectin-9	LGALS9			0.211307	-0.0865426	1	3.7	39.518	2.1962	0.0730374	-0.18348	0.325944	0.104133	-0.087777	-0.060482	0.226918	-0.456305	0.066813
Lengsin	LGSN			0.211779	0.0573585	1	1.4	57.277	0.7371	-0.187566	0.054988	0.109288	-0.0465416	0.132149	0.0631774	-0.0949198	0.0078389	-0.0296117
DNA ligase 1	LIG1			0.161446	-0.0332688	2	2.7	101.73	0.75852	0.0600481	0.0803257	-0.0673592	-0.121179	0.0932588	0.00112798	0.0081261	-0.0539321	0.00838497
DNA ligase 3	LIG3			0.616929	0.191544	1	1.2	112.91	0.86121	-0.0784489	-0.0460826	-0.224478	-0.12598	0.0380872	0.313515	0.0468656	0.22933	-0.144006
LIM and senescent cell antigen-like-containing domain protein 1	LIMS1			1.10974	-0.0937038	1	2.5	37.251	0.52101	0.0114524	0.0973885	0.0222496	-0.011865	-0.031032	-0.107124	0.108764	-0.0180361	-0.062996
Protein ERGIC-53	LMAN1			0.0933534	0.00867347	2	3.1	57.548	1.9222	-0.0350637	0.0321746	0.00157049	0.0343628	-0.0454951	0.0358341	-0.0325224	0.124111	-0.10617
Vesicular integral-membrane protein VIP36	LMAN2			0.125639	0.0306188	4	13.5	40.228	18.321	-0.0678612	-0.063573	0.112539	-0.0917288	0.0258277	0.138863	-0.0639027	0.0677752	-0.0491375
LMBR1 domain-containing protein 2	LMBRD2			0.154598	-0.0197072	3	4.2	81.171	18.172	-0.0383421	0.0800152	0.0244572	-0.0179649	0.0672659	-0.0422924	-0.0304677	-0.0106806	-0.0231889
Lipase maturation factor 2	LMF2			0.650198	0.0825702	1	1.1	79.697	1.195	-0.00544293	-0.115949	0.0713849	0.10229	0.0424439	0.0529694	-0.0446439	0.0215748	-0.115825
Prelamin-A/C;Lamin-A/C	LPCAT1			0.260201	0.0527644	7	11	74.139	18.532	0.000771731	0.101665	-0.0759726	0.108589	0.137998	-0.0618296	-0.152891	-0.0835053	0.0339761
Lysophosphatidylcholine acyltransferase 2	LPCAT2			0.117285	-0.0265006	1	1.7	60.207	1.0431	0.0973359	0.0988242	-0.127955	0.0409251	0.015688	-0.0679093	-0.0432826	0.0664971	-0.0713221
Lysophospholipid acyltransferase 5	LPCAT3			0.397762	0.136945	1	1.8	56.034	0.8353	-0.186053	-0.0858095	-0.0194898	0.314368	-0.0918888	-0.102995	0.0982881	0.199363	-0.116981
Leucine-rich PPR motif-containing protein, mitochondrial	LRPPRC			1.49837	-0.0606955	21	16.5	157.9	44.483	0.0331447	-0.0199935	0.0222898	-0.0345919	-0.0454018	-0.0666518	0.0232769	0.0215453	0.0751839
Leucine-rich repeat-containing protein 47	LRRC47			0.573894	0.105459	1	1.7	63.472	4.5643	-0.191097	0.0754739	-0.0235583	0.00998455	0.073401	0.0938094	-0.101727	0.056482	0.016033
Leucine-rich repeat-containing protein 56	LRRC56			0.450385	-0.39298	1	3.3	58.733	0.50155	0.0726883	0.438555	-0.0794172	0.435915	-0.569405	-0.613624	0.0899907	-0.185043	0.419142
Leucine-rich repeat-containing protein 59	LRRC59			0.260866	-0.0308354	2	5.9	34.93	1.9815	-0.0564655	0.0265333	0.0215334	-0.0864805	-0.0561584	0.0417342	0.000208374	0.0502746	0.0676221
Volume-regulated anion channel subunit LRRC8C;Volume-regulated anion channel subunit LRRC8A	LSM4			0.240773	-0.201407	1	1.5	92.448	2.0356	0.0514053	0.211378	-0.376871	-0.758631	0.198085	-0.157763	0.420321	0.647068	-0.22619
Lanosterol synthase	LSS			1.01572	0.139088	2	2.7	83.308	2.6419	-0.0345592	-0.0633835	-0.10275	0.0500069	0.187452	-0.0208876	-0.111437	-0.0380277	0.142388
Leukotriene A-4 hydrolase	LTA4H			0.282115	-0.0215014	7	13.1	69.284	35.334	0.0172362	0.0327492	-0.0487201	-0.0549408	0.00563372	-0.013932	0.028847	0.0253072	0.0166213
Putative RNA-binding protein Luc7-like 1	LUC7L			0.233596	0.0981462	4	10.2	43.727	0.67305	0.00843589	-0.26416	0.125639	0.271141	0.0276934	-0.13448	-0.0777259	0.0123861	0.0398721
Putative RNA-binding protein Luc7-like 2	LUC7L2			0.36885	-0.0404605	6	16.1	46.513	74.907	0.0931101	0.0653453	-0.0470192	-0.0361958	0.0137262	0.0125244	0.0197542	-0.0570029	-0.0554406
Luc7-like protein 3	LUC7L3			1.68481	-0.478214	1	2.3	51.466	9.8611	0.242551	0.179811	0.267453	-0.0592495	-0.197807	-0.487771	0.109566	0.107073	-0.152827
Cell growth-regulating nucleolar protein	LYAR			0.527135	0.0449729	1	2.9	43.614	1.5754	-0.0343212	-0.0257062	0.0387567	0.0946241	-0.00527239	0.0242961	-0.10243	-0.0820955	0.10095
Tyrosine-protein kinase Lyn;Tyrosine-protein kinase HCK	LYN;HCK			0.174384	0.0179445	2	5.9	58.573	5.4691	0.061464	-0.0146902	-0.0497747	0.0412757	-0.0249485	0.0345053	0.130064	-0.00352784	-0.165567
Lysosomal-trafficking regulator	LYST			0.328595	0.071711	2	0.7	429.13	5.7702	0.0745852	-0.0221092	-0.180373	-0.00135687	0.127532	-0.0389395	-0.0942268	0.0776437	0.0660462
Cation-dependent mannose-6-phosphate receptor	M6PR			1.52562	0.222623	2	12.6	30.993	3.3239	-0.119384	-0.0708718	-0.0193169	0.102987	0.0814542	0.273856	-0.108355	-0.0328082	-0.0987603
Magnesium transporter protein 1	MAGT1			0.458653	0.133543	1	2.7	38.036	1.2543	-0.350338	0.00962681	0.0295293	0.0748662	-0.00449578	0.0190751	0.0295512	0.255033	-0.0540455
Lysosomal alpha-mannosidase;Lysosomal alpha-mannosidase A peptide;Lysosomal alpha-mannosidase B peptide;Lysosomal alpha-mannosidase C peptide;Lysosomal alpha-mannosidase D peptide;Lysosomal alpha-mannosidase E peptide	MAN2B1			0.532296	-0.267958	2	1.6	113.74	2.857	0.335802	-0.226276	0.362939	-0.237693	-0.204398	0.110683	-0.00794936	-0.145927	0.0216207
Microtubule-associated protein 1S;MAP1S heavy chain;MAP1S light chain	MAP1S			0.0338741	0.0073272	2	2.2	112.21	7.4095	0.0200238	-0.0282469	-0.0637129	-0.147455	0.086512	0.0109884	0.065696	0.0981708	-0.0331748
Dual specificity mitogen-activated protein kinase kinase 6;Dual specificity mitogen-activated protein kinase kinase 3	MAP2K6;MAP2K3			0.240334	0.14807	1	2.7	37.492	1.4487	-0.0293621	-0.197382	-0.137277	-0.448285	0.285767	0.242707	0.0726227	0.130973	0.0890387
Microtubule-associated protein 4	MAP4			0.765184	-0.0546753	3	3.2	121	12.442	0.058457	0.0348617	0.051802	0.0562835	-0.0250049	-0.0501839	0.0555471	-0.102812	-0.0701486
Mitogen-activated protein kinase 1	MAPK1			0.921152	-0.0587996	4	15	41.389	7.9507	0.0231316	0.0858877	0.0138979	-0.0135153	0.0134708	-0.0534372	-0.0806312	-0.0482461	0.0682435
Mitogen-activated protein kinase 14	MAPK14			0.719845	0.0541923	6	19.7	41.293	21.713	-0.0217574	0.0604231	-0.0131708	0.0458056	0.107217	0.0350489	-0.0180812	-0.144937	-0.0417471
MAP kinase-activated protein kinase 3;MAP kinase-activated protein kinase 2	MAPKAPK3;MAPKAPK2			0.13091	0.0334735	2	5.2	42.987	1.1913	0.0955396	0.0745383	-0.0774514	0.177854	0.0966763	-0.0814835	-0.196026	-0.183297	0.102451
Microtubule-associated protein RP/EB family member 1	MAPRE1			0.215047	-0.120805	1	6	29.999	18.897	0.0329251	-0.172154	0.150658	0.161455	-0.0151249	-0.497316	0.0453818	0.281295	0.0216825
Methionine--tRNA ligase, cytoplasmic	MARS			0.372322	0.0450339	5	5.6	101.11	6.7761	-0.119709	0.00608275	0.0404086	0.0110823	0.00246773	0.0483336	0.0568128	0.0061634	-0.0428401
S-adenosylmethionine synthase isoform type-2	MAT2A			0.856686	-0.0946762	8	21.5	43.66	14.201	0.0867228	-0.0209103	0.120895	0.0146603	-0.0281492	-0.0838325	0.00389126	-0.0250277	-0.0594476
Methionine adenosyltransferase 2 subunit beta	MAT2B			0.682145	0.0662144	5	15.6	37.551	5.852	-0.0461961	-0.0390068	-0.00369294	0.0852212	0.0718516	-0.0473255	-0.0301545	0.0780993	-0.0599945
Matrin-3	MATR3			0.66652	-0.0736986	6	7.3	94.622	14.693	0.0968947	-0.0153084	0.0777409	-0.0893016	-0.00617086	0.033704	-0.0645482	-0.0361266	0.0119178
MAU2 chromatid cohesion factor homolog	MAU2			0.138085	0.0694343	1	2.1	69.081	1.544	0.074115	-0.367885	0.121495	0.160218	0.0574028	-0.181593	-0.104594	0.152875	0.0967669
Methyl-CpG-binding domain protein 1	MBD1			0.128182	-0.0295762	1	2	66.606	1.0829	0.0577444	-0.0845586	0.137902	-0.0957629	0.0875905	0.030532	0.00130097	-0.0449749	-0.0809721
Metallo-beta-lactamase domain-containing protein 2	MBLAC2			0.529765	0.11633	1	2.5	31.371	0.55432	-0.237709	-0.0383444	0.0297386	0.140163	-0.0364386	-0.00104978	-0.0466096	0.161494	0.0375573
Muscleblind-like protein 3;Muscleblind-like protein 2;Muscleblind-like protein 1	MBNL3;MBNL2;MBNL1			0.00916775	0.00110066	1	2	38.531	1.4928	0.0196402	-0.0182383	0.0065937	-0.0705393	0.0277778	0.054059	0.0492955	0.0355132	-0.0953002
Methylcrotonoyl-CoA carboxylase subunit alpha, mitochondrial	MCCC1			0.388904	-0.133318	1	1.7	80.472	1.8482	0.126712	0.104109	0.0160933	0.229903	-0.197473	-0.185471	-0.0304527	0.0507234	-0.105342
Mast cell-expressed membrane protein 1	MCEMP1			0.369779	0.0491585	1	9.1	21.228	2.3204	-0.00783348	-0.056643	-0.024029	-0.0874672	0.0654907	0.0809467	0.0388602	0.0014249	-0.0019481
DNA replication licensing factor MCM2	MCM2			0.0113762	-0.0014431	12	15.7	101.89	67.675	0.0469912	-0.00474506	-0.0227912	-0.033374	-0.0290033	0.0775029	-0.00457885	-0.0422182	0.0210182
DNA replication licensing factor MCM3	MCM3			0.683403	-0.106038	5	5.1	90.98	6.9413	0.12745	0.148204	-0.0248978	-0.0240746	0.0558118	-0.0990956	-0.0917169	-0.114687	0.0318072
DNA replication licensing factor MCM4	MCM4			0.550909	0.0397817	3	4.6	96.557	6.3882	-0.0651901	0.0255983	-0.0186491	-0.00345019	0.00821796	0.0563364	-0.0186557	0.0329765	-0.00838233
DNA replication licensing factor MCM5	MCM5			0.641444	-0.117376	5	8.2	82.285	5.0259	0.0534447	0.10589	-0.0301909	0.0429304	-0.206731	-0.0591845	-0.107842	-0.0393334	0.249819
DNA replication licensing factor MCM6	MCM6			0.0600408	-0.00821292	11	16.7	92.888	94.808	0.0353884	-0.050827	0.0290692	-0.0491729	-0.0345904	0.0727551	0.0300353	-0.0161051	-0.00775079
DNA replication licensing factor MCM7	MCM7			0.249736	-0.0304806	4	5.1	81.307	4.3258	-0.0201669	-0.0125046	0.100948	-0.0103622	0.0426859	-0.0554893	0.0100615	-0.0242094	-0.0221608
Mediator of DNA damage checkpoint protein 1	MDC1			0.430699	0.0720661	2	1.5	226.66	26.756	-0.146473	0.0127489	0.0486025	0.0898062	0.075317	-0.0340467	-0.0353045	-0.0491039	0.0472555
Malate dehydrogenase, cytoplasmic	MDH1			0.0627202	-0.0111642	11	32	36.426	110.12	0.0342877	-0.108721	0.0882959	0.000663966	-0.0428894	0.0225954	-0.0528373	0.045626	0.0217805
Malate dehydrogenase, mitochondrial	MDH2			0.67652	-0.0442535	10	38.5	35.503	24.547	0.0562629	-0.00677066	-0.0139869	-0.0582782	-0.0450498	0.00607268	-0.00524452	-0.0180483	0.0938446
Midasin	MDN1			1.0665	-0.182698	2	0.3	632.81	1.9031	0.183613	-0.0258938	-0.065062	-0.125455	-0.19736	-0.132622	0.254181	0.0756568	0.0417452
Mediator of RNA polymerase II transcription subunit 23	MED23			0.608962	-0.118085	2	1.5	156.47	2.2789	0.0208105	-0.00517464	0.196099	-0.125867	0.0697626	-0.0864151	0.0365069	-0.0530276	-0.0438931
Methionine aminopeptidase 1	METAP1			0.73532	0.104166	2	6	43.215	4.2991	-0.0759678	-0.0221953	-0.0319521	0.171742	0.0562772	-0.0456364	-0.0867225	-0.0353078	0.078564
Methionine aminopeptidase 2	METAP2			0.753248	-0.109351	2	6.9	52.891	12.73	-0.0092357	0.10129	0.06393	-0.165212	-0.0416969	0.0348391	-0.0760436	0.0267647	0.0741662
Major facilitator superfamily domain-containing protein 1	MFSD1			1.18967	0.166385	2	4.9	51.208	10.67	-0.215972	-0.0217236	-0.160379	0.00187641	0.00269556	0.0965083	0.193611	0.0342786	0.0779074
Major facilitator superfamily domain-containing protein 10	MFSD10			0.11056	0.0141177	1	2	48.339	2.4883	0.0284277	0.103356	-0.0507867	0.0219761	0.0368428	0.0645316	-0.0502058	-0.028334	-0.117006
Methylated-DNA--protein-cysteine methyltransferase	MGMT			0.436193	-0.0815683	1	4.3	21.646	0.79411	0.179402	-0.0750882	0.0709034	-0.0117533	-0.0823214	0.0245872	0.118227	-0.162542	-0.0526123
Microsomal glutathione S-transferase 2	MGST2			0.149182	-0.0614203	1	9.5	16.62	1.6604	0.226502	0.101636	-0.182414	-0.201324	0.0847273	0.0780591	-0.0912314	-0.115776	0.108624
Microsomal glutathione S-transferase 3	MGST3			0.121046	0.0185593	1	8.6	16.516	52.874	0.0180197	0.0201927	0.0485151	-0.051404	0.054841	0.138968	-0.107347	-0.101629	-0.0113551
Protein-methionine sulfoxide oxidase MICAL1	MICAL1			1.53851	-0.0693473	15	15.4	117.87	37.148	0.0753455	0.024004	0.0429203	0.00660366	-0.0396067	-0.032769	-0.0351236	-0.0286135	-0.00395898
MICAL-like protein 1	MICALL1			0.606763	0.145296	1	1.3	93.44	0.94102	-0.263308	0.0627787	-0.00981384	0.154627	0.012571	0.0583472	0.0445218	0.163031	-0.213954
Mitochondrial dynamics protein MID51	MIEF1			0.246841	-0.101803	1	3.9	51.293	0.5033	0.196745	-0.0204461	-0.00307666	-0.015931	-0.312464	0.196209	-0.0471564	-0.0318573	0.046779
Macrophage migration inhibitory factor	MIF			0.648101	0.206477	1	7.8	12.476	0.78295	-0.0887465	-0.158401	-0.0767047	0.34141	0.103571	-0.149403	-0.025868	0.241317	-0.178374
Protein Mis18-alpha	MIS18A			0.50308	0.476352	1	3.4	25.863	1.1644	-0.382818	-0.050175	-0.500493	-0.615744	0.602915	0.5084	-0.766277	0.966841	0.246154
Antigen KI-67	MKI67			0.166728	-0.090535	1	0.3	358.69	1.0645	0.137411	0.06653	-0.131411	-0.000775129	0.221958	-0.420258	0.0847769	0.245937	-0.195368
E3 ubiquitin-protein ligase makorin-1	MKRN1			0.192299	0.0542162	1	2.9	53.349	0.54546	-0.0315954	-0.141807	0.145593	0.00131109	-0.0454181	0.178946	-0.0221504	-0.00265322	-0.0734243
DNA mismatch repair protein Mlh1	MLH1			0.0505311	0.0170292	1	1.6	84.6	0.95235	-0.0932674	-0.0435023	0.181698	0.167699	-0.106013	0.0343302	-0.101886	-0.0318536	0.00159767
Max-like protein X	MLX			0.103266	-0.0210729	1	2.7	33.3	0.52866	0.0553764	-0.0479575	0.0599614	-0.118514	0.0204852	0.10219	-0.0420235	-0.122506	0.101789
MMS19 nucleotide excision repair protein homolog	MMS19			0.212683	0.0380451	2	2.8	113.29	4.21	0.0500557	-0.0685093	-0.0926876	-0.104523	0.0701553	0.0373621	-0.0897922	0.151901	0.0548406
Myeloid cell nuclear differentiation antigen	MNDA			0.588529	0.0426611	5	15	45.836	76.176	-0.0426505	-0.0734308	0.0262541	0.0294806	-0.0137428	0.0224184	0.0674577	0.0628593	-0.0698443
MOB-like protein phocein	MOB4			0.806461	0.0750568	2	7.6	26.032	2.0898	0.0170857	-0.0982912	-0.0742078	0.036801	-0.0249466	0.0579028	-0.0829253	0.0736931	0.10369
Protein MON2 homolog	MON2			0.151672	-0.070327	1	0.8	190.36	9.3069	0.127042	0.117861	-0.0372294	-0.315563	0.240602	0.0716535	-0.014036	-0.146514	-0.0350136
Putative helicase MOV-10	MOV10			0.484663	0.0737325	1	1.2	113.67	3.968	0.0247837	0.0967055	-0.0721814	0.126846	0.142142	0.00151761	0.022983	-0.230623	-0.103372
Mannose-P-dolichol utilization defect 1 protein	MPDU1			0.945906	0.21373	1	5.7	26.638	78.474	-0.191517	0.11834	-0.143175	0.100311	0.229017	0.0955084	-0.281061	0.18964	-0.108262
U3 small nucleolar ribonucleoprotein protein MPP10	MPHOSPH10			0.03269	-0.0066187	1	1.2	78.863	0.55899	0.0216998	-0.00401836	0.0582596	-0.0527898	-0.0414488	0.150324	-0.00881508	-0.100554	-0.0138558
Mannose-6-phosphate isomerase	MPI			0.336578	0.0763583	2	7.1	46.655	7.6004	0.12013	-0.149624	-0.0173752	0.157383	-0.02106	0.045882	-0.110851	0.0241643	-0.0398462
C-type mannose receptor 2	MRC2			0.110216	0.0228219	2	1.6	166.67	6.202	-0.0843722	0.0103082	0.00167476	-0.104669	0.128396	-0.0276507	0.0180732	0.265483	-0.198442
39S ribosomal protein L10, mitochondrial	MRPL10			0.507777	0.179151	1	5.7	29.282	0.50786	0.175503	-0.298549	-0.0661608	0.256376	0.0210061	0.070866	-0.177786	-0.0515483	0.0790938
39S ribosomal protein L37, mitochondrial	MRPL37			0.257844	0.0403285	2	3.5	48.117	1.8929	0.0601948	-0.0608069	0.065867	-0.0293696	0.0927798	0.12283	-0.0212788	-0.0935269	-0.127888
39S ribosomal protein L38, mitochondrial	MRPL38			0.621861	-0.15586	1	3.2	44.596	0.50066	0.0954836	0.0727618	0.252101	-0.0539229	0.1691	-0.162412	-0.110636	-0.107936	-0.145738
28S ribosomal protein S23, mitochondrial	MRPS23			0.904126	-0.0321578	2	11.6	21.77	1.7583	0.0538172	0.0442505	0.0200531	0.0315976	-0.0137812	0.00383112	-0.043102	0.0253358	-0.1132
28S ribosomal protein S27, mitochondrial	MRPS27			0.467701	-0.379864	1	5.8	47.611	53.049	0.513065	-0.247063	0.043866	-0.817015	-0.073512	0.0608033	0.596095	-0.285238	0.2178
28S ribosomal protein S7, mitochondrial	MRPS7			0.815846	0.0952773	1	4.5	28.134	1.7291	0.0404707	-0.0688762	-0.0421511	0.138384	-0.00835467	0.0852455	-0.0483709	-0.0708354	-0.0167104
28S ribosomal protein S9, mitochondrial	MRPS9			0.697461	0.133768	1	2.8	45.834	0.55261	0.0503889	-0.106456	-0.133188	-0.0374951	0.0591111	0.190434	-0.051663	0.00986069	0.027809
mRNA turnover protein 4 homolog	MRTO4			0.646641	-0.162753	1	4.2	27.56	1.255	-0.121222	-0.0269559	0.047203	-0.395509	-0.140881	-0.0528451	0.118612	0.178182	0.402217
DNA mismatch repair protein Msh6	MSH6			0.593479	-0.0801441	4	2.6	152.78	6.4781	-0.0576239	0.0838085	0.129758	-0.0175343	0.00270552	-0.0696613	-0.0149786	-0.00744618	-0.0402257
Moesin	MSN			0.157669	-0.00814171	30	46.6	67.819	233.65	0.0215847	-0.00587485	-0.0268869	-0.031677	0.0134689	-0.0173941	0.0276719	0.0240882	0.00382089
Cytochrome c oxidase subunit 2	MT-CO2			0.122331	0.0240804	5	27.8	25.565	70.889	-0.167132	0.0338855	-0.00497744	0.0520267	-0.0645629	-0.053447	0.0286825	0.131771	0.0525553
NADH-ubiquinone oxidoreductase chain 5	MT-ND5			0.322291	0.083946	1	3.2	67.026	1.9577	-0.142343	-0.00215001	-0.0406124	-0.174394	0.115876	0.125251	0.00181468	0.163333	-0.0379741
NADH-ubiquinone oxidoreductase chain 6	MT-ND6			0.215861	0.0763268	1	8	18.622	0.60925	-0.271075	0.0387899	0.0183357	0.155942	-0.168322	0.0274118	0.0739969	0.239664	-0.105941
Metastasis-associated protein MTA1	MTA1			0.438234	-0.128376	1	1.8	80.785	0.93002	0.195393	-0.0877609	0.01987	-0.0616232	0.0646814	-0.260683	0.328556	0.0114694	-0.201102
Metastasis-associated protein MTA2	MTA2			0.396873	-0.096485	2	3.1	75.022	1.2551	0.111562	0.167227	-0.118171	0.0298104	-0.00982725	-0.14882	0.0764716	-8.33943e-05	-0.0993684
S-methyl-5-thioadenosine phosphorylase	MTAP			0.00136759	-0.000357188	1	6.4	31.236	39.685	0.0675516	0.001226	-0.158118	-0.129181	-0.0117598	0.0505283	0.26723	-0.200763	0.122088
Mitochondrial carrier homolog 2	MTCH2			0.302661	0.120897	1	4.3	33.331	1.17	-0.357697	0.134199	-0.217727	0.0935461	-0.150836	-0.021245	0.100859	0.0326618	0.395041
Protein LYRIC	MTDH			0.227329	0.0340717	3	5.8	63.836	13.584	-0.085977	-0.0176038	0.112526	0.0379749	0.0242677	0.0489181	-0.00304853	-0.109968	0.00171264
Transcription termination factor 3, mitochondrial	MTERF3			0.0786998	0.149738	1	1.9	47.971	0.50252	-0.241615	0.627304	-0.490036	1.17307	-0.00746881	-0.82073	0.668838	-0.846883	-0.053674
C-1-tetrahydrofolate synthase, cytoplasmic;Methylenetetrahydrofolate dehydrogenase;Methenyltetrahydrofolate cyclohydrolase;Formyltetrahydrofolate synthetase;C-1-tetrahydrofolate synthase, cytoplasmic, N-terminally processed	MTHFD1			0.608596	-0.0260835	10	13	101.53	104.59	0.0320906	0.008255	0.0265133	0.0259461	-0.00166189	-0.0356758	-0.000232432	0.0286241	-0.0750573
Myotubularin-related protein 1	MTMR1			0.981158	1.61076	1	1.5	74.677	0.50583	-1.55407	0.471756	-1.60561	0.582129	1.38057	0.18166	1.06612	0.599934	-1.11368
Metaxin-1	MTX1			0.370714	-0.343219	1	3	51.462	2.6768	0.0209822	0.058073	0.0442469	0.0671353	0.103186	-1.07668	-0.0872934	0.453119	0.426028
Mucin-12	MUC12			0.861782	0.403474	1	1.5	558.16	0.78717	-0.160798	-0.275875	-0.37479	-0.261968	0.447662	0.213265	0.0360727	0.394219	-0.00898515
Mucin-5AC	MUC5AC			0.171972	0.0821703	1	0.3	585.56	0.52284	-0.180452	-0.0290571	-0.0252527	0.349985	-0.18873	-0.149506	0.021157	0.13794	0.0727178
Diphosphomevalonate decarboxylase	MVD			0.493061	-0.342821	1	3.2	43.404	2.6395	0.0320934	0.385495	0.161172	0.324433	-0.113253	-0.660881	-0.215667	-0.165706	0.261116
Major vault protein	MVP			0.436862	-0.1149	1	0.9	99.326	0.50631	-0.0782213	0.153674	0.124513	-0.204836	0.0915202	-0.03142	0.123259	-0.209555	0.0398667
Myeloid-associated differentiation marker	MYADM			0.468939	0.0583338	2	10.2	35.273	37.576	-0.0802991	0.0753011	-0.0904788	0.0334619	0.0287078	0.0173551	0.0804473	0.0599646	-0.115658
Myb-binding protein 1A	MYBBP1A			0.135134	-0.00923462	10	8.9	148.85	30.147	-0.00278357	0.0579965	-0.0220289	0.0163729	-0.00679287	-0.00409985	0.00873952	-0.00456206	-0.03404
E3 ubiquitin-protein ligase MYCBP2	MYCBP2			0.314962	0.135426	1	0.2	513.63	0.99752	-0.419371	0.110091	-0.0547336	0.152772	-0.12559	0.0150811	0.0383994	0.361375	-0.0692223
Myosin-11	MYH11			0.146008	-0.0289706	7	4	227.34	1.1179	0.131588	-0.0477732	-0.0258108	0.0389353	-0.104464	0.0366206	0.0347257	-0.0690491	0.0140295
Myosin-14	MYH14			0.248068	-0.0981753	4	2	227.87	3.3261	0.251127	-0.1436	0.00959449	-0.264841	0.0915048	-0.00406785	-0.186927	0.182219	0.0737925
Myosin-9	MYH9			0.291802	-0.0206228	47	27	226.53	323.31	0.0246293	0.0192091	0.00735039	-0.0417245	0.0513435	-0.0202985	-0.00821638	-0.0271961	0.00370497
Myosin regulatory light chain 12A;Myosin regulatory light chain 12B	MYL12A;MYL12B			0.0762519	0.0541599	1	6.4	19.794	17.111	0.28127	0.0383119	-0.157336	0.241965	0.395685	-0.312924	-0.0678442	-0.487074	0.0767485
Myosin light polypeptide 6	MYL6			0.0651636	-0.0286101	3	25.2	16.93	29.642	-0.158712	0.0122994	-0.0431479	0.177413	-0.316732	-0.136072	0.0547592	0.254486	0.164508
Myosin light chain kinase, smooth muscle;Myosin light chain kinase, smooth muscle, deglutamylated form	MYLK			0.969405	0.159392	1	0.4	210.71	0.94201	0.0603877	-0.0862163	-0.0283757	0.234716	0.170806	0.0184516	-0.179699	-0.0207412	-0.160527
Unconventional myosin-XVIIIa	MYO18A			0.71052	0.189408	1	0.8	233.11	5.0707	-0.160326	0.0509014	0.0351355	0.0257019	0.107059	0.361175	-0.205129	-0.11148	-0.0942357
Unconventional myosin-If;Unconventional myosin-Ie	MYO1F;MYO1E			0.534965	0.0774013	2	2	124.84	3.7559	-0.0419184	-0.0442811	0.0110322	-0.0448491	0.165333	0.0365525	-0.0701598	-0.0199619	0.0170542
N-alpha-acetyltransferase 15, NatA auxiliary subunit	NAA15			0.264659	-0.033856	8	9.2	101.27	13.65	0.066056	-0.022412	0.0666948	-0.0802977	0.0424411	0.0466276	-0.0345081	-0.00778399	-0.068016
Nascent polypeptide-associated complex subunit alpha, muscle-specific form	NACA			0.155609	-0.0375651	1	0.7	205.42	2.2991	-0.105389	0.0613573	0.180387	-0.0277727	-0.0283192	0.079751	-0.097702	-0.11611	0.0625997
Nucleus accumbens-associated protein 1	NACC1			0.557461	0.197642	1	1.5	57.258	1.0473	0.0819184	-0.41344	-0.00158077	0.0168206	0.109466	0.133538	0.289088	-0.0604374	-0.14657
NAD kinase 2, mitochondrial	NADK2			1.39102	-0.422152	2	6.1	49.432	0.66379	0.187995	0.284413	0.0490173	-0.338122	-0.00330878	-0.403602	0.139314	0.0565802	0.036516
NEDD8-activating enzyme E1 regulatory subunit	NAE1			0.0363667	0.0110812	3	9.2	60.246	6.9094	-0.0437386	0.159993	-0.180129	0.0282743	-0.0688279	0.00992256	0.110521	0.026493	-0.0337066
N-acetyl-D-glucosamine kinase	NAPA			0.138244	-0.0164304	1	4.9	37.375	8.8708	0.0230501	-0.122135	-0.0822396	-0.0623972	-0.0865948	-0.0816235	0.178836	0.2282	0.0137053
Asparagine--tRNA ligase, cytoplasmic	NARS			0.157108	-0.0326848	4	10.4	62.942	6.5861	-0.00734955	0.137066	-0.114123	-0.077745	0.0184263	-0.0231426	-0.0176465	0.0347009	0.0586154
Nuclear autoantigenic sperm protein	NASP			1.47678	-0.139385	9	12.7	85.237	34.047	0.125944	0.0778684	0.0606614	-0.0294406	-0.127258	0.00301753	-0.0538586	-0.0778471	0.0297142
N-acetyltransferase 10	NAT10			0.0576341	0.0104117	3	4.3	115.73	5.6217	-0.0379714	-0.0331491	-0.0372201	-0.141717	-0.00778003	0.0723914	0.0933504	0.048259	0.0526384
Neuroblastoma-amplified sequence	NBAS			0.349071	-0.0824701	1	0.5	268.57	3.1426	0.127873	-0.0287655	-0.00917678	-0.19574	-0.0594124	0.0976729	0.05232	-0.0196783	0.0437087
Condensin complex subunit 1	NCAPD2			0.116987	-0.00959957	7	6.8	157.18	30.991	-0.00790246	-0.00847605	0.0592818	0.0387179	0.00465165	-0.029265	-0.0831275	0.0688637	-0.0339423
Condensin complex subunit 3	NCAPG			0.356957	-0.076887	2	1.8	114.33	2.2284	-0.00256188	-0.0606611	0.194625	-0.103586	0.052116	-0.0477891	-0.0878329	0.0880039	-0.0235129
Condensin-2 complex subunit G2	NCAPG2			0.743913	-0.0683526	3	3.1	130.96	12.991	0.0926842	-0.0161715	0.115135	-0.0115333	0.0181488	-0.020025	-0.129805	-0.0960488	0.0564172
Nuclear cap-binding protein subunit 1	NCBP1			0.349346	-0.0228321	7	11.8	91.838	36.03	0.0497247	-0.0105432	0.0126761	-0.0444878	0.00182538	0.0260238	-0.0270606	-0.0169971	0.0176405
Neurochondrin	NCDN			0.0494543	0.0156544	1	1.1	78.863	1.1009	-0.0812027	-0.0104872	0.242957	0.0581663	-0.00929955	0.149363	-0.0228924	-0.110464	-0.207338
Putative neutrophil cytosol factor 1C;Neutrophil cytosol factor 1;Putative neutrophil cytosol factor 1B	NCF1C;NCF1;NCF1B			0.271896	0.034211	5	15.6	41.85	23.659	-0.0596308	-0.0802869	-0.140669	0.0112491	-0.0485644	-0.140638	0.0974001	0.193659	0.176283
Nck-associated protein 1-like	NCKAP1L			0.381566	-0.0450928	4	5.5	128.15	6.6034	-0.0264692	0.0774971	0.0395916	-0.0475864	0.0633764	-0.0604489	-0.0340063	0.0124456	-0.015598
Nucleolin	NCL			0.152106	-0.0215828	15	20.6	76.613	87.413	0.000201017	0.0584672	0.0502039	-0.0719263	0.0156772	0.100373	0.0504128	-0.0347634	-0.159843
Natural cytotoxicity triggering receptor 3 ligand 1	NCR3LG1			0.214296	0.0710946	1	5.7	50.827	0.65321	-0.242912	-0.0440585	0.0312658	0.105882	-0.211808	0.0635057	0.0391174	0.307774	-0.0399646
Nucleoporin NDC1	NDC1			1.40899	-0.142087	1	2.1	76.304	2.3023	0.0480427	0.084897	0.142532	-0.124731	-0.0269772	0.000917647	0.0368169	-0.0357556	-0.116941
Kinetochore protein NDC80 homolog	NDC80			0.523529	0.0603194	2	3	73.912	4.2138	0.00453366	0.0327038	0.00238005	0.160863	0.0709646	-0.0112518	-0.145585	0.0399332	-0.145739
Protein NDRG1	NDRG1			0.0926919	0.0214578	2	7.1	42.835	11.779	0.0908481	0.0142419	-0.111161	0.00775731	-0.0745019	0.125047	0.0206031	-0.0933445	0.0293125
NADH-ubiquinone oxidoreductase 75 kDa subunit, mitochondrial	NDUFS1			0.328542	0.0426011	2	4.4	79.467	2.8166	-0.0301579	-0.022488	0.0826692	0.129076	0.0277682	0.000982179	-0.0289078	-0.14372	-0.00641977
Neurofilament light polypeptide	NEFL			0.044983	0.0126112	1	1.7	61.516	1.2417	0.0911659	-0.0083438	-0.0318726	0.119977	-0.14648	0.115286	-0.0241412	-0.0437217	-0.0630678
Serine/threonine-protein kinase Nek7	NEK7			0.899843	-0.140378	1	4	34.551	9.3076	-0.0717796	0.148892	0.102659	-0.0382627	-0.0698303	-0.133269	-0.0112319	-0.0107739	0.0923986
Serine/threonine-protein kinase Nek9	NEK9			0.900178	0.0674141	3	3.1	107.17	11.709	-0.0237724	0.0219282	-0.040462	0.0269907	0.112277	0.0206686	-0.154192	0.0881099	-0.0427455
H/ACA ribonucleoprotein complex subunit 2	NHP2			0.335213	0.134467	1	12.4	17.201	13.323	0.144597	-0.122478	-0.0726107	-0.169838	0.268104	0.254643	-0.163087	-0.166475	0.0359455
Nipped-B-like protein	NIPBL			0.392242	0.037285	4	1.4	316.05	33.78	-0.0233992	-0.00704511	0.0670775	0.000598073	0.0472966	0.100593	-0.104463	0.0727188	-0.144576
Omega-amidase NIT2	NIT2			0.0727152	0.00558865	7	31.2	30.608	66.877	-0.0155166	0.00488684	-0.0432497	-0.051288	-0.0143322	0.0285067	-0.00267744	0.131472	-0.0290003
Neurolysin, mitochondrial	NLN			0.0396676	-0.0115756	1	1.6	80.651	1.0967	-0.00555451	-0.111173	0.156751	0.0844847	0.0389038	-0.118092	0.028235	-0.00536653	-0.0593863
Nucleoside diphosphate kinase A	NME1			1.74901	-0.152962	5	43.4	17.149	9.6672	0.0524649	0.132654	0.0229428	-0.0833088	-0.121661	-0.0458553	0.0811675	-0.0660948	0.0364921
Nucleoside diphosphate kinase B	NME2			0.132685	-0.0397385	4	36.8	17.298	3.5738	0.0853778	-0.048858	0.0936459	0.146642	-0.189213	0.053521	0.0459394	-0.203689	0.0254358
Putative nucleoside diphosphate kinase	NME2P1			1.10649	0.766197	3	31.4	15.529	-2	-0.474811	-0.347225	-0.396607	0.731868	-0.284456	0.632538	-0.613111	0.390388	0.370217
NAD(P) transhydrogenase, mitochondrial	NNT			0.378456	-0.0298143	11	12.8	113.89	57.651	0.040892	0.0330228	-0.0214557	-0.0560767	0.035887	-0.0167941	0.0456363	-0.0237909	-0.0285191
Nucleolar complex protein 2 homolog	NOC2L			0.820558	-0.0890394	4	4.9	84.918	6.9258	0.0013895	0.00687366	0.131133	-0.0780964	0.0105123	-0.060138	-0.012726	0.0438596	-0.0340059
Nucleolar complex protein 3 homolog	NOC3L			0.0361723	0.00462226	6	7.2	92.547	13.682	-0.0840875	0.00870747	0.0511986	-0.00764763	-0.0299493	0.0272824	-0.034652	0.145015	-0.0670651
Nucleolar protein 11	NOL11			0.653814	-0.125694	2	3.1	81.123	18.771	0.0486029	-0.0228611	0.13989	-0.0864383	-0.188391	0.063379	0.0394733	0.00856496	0.00658146
Nodal modulator 3;Nodal modulator 1;Nodal modulator 2	NOMO3;NOMO1;NOMO2			0.2888	0.0393831	2	2	134.13	3.4536	-0.00696278	-0.0728383	0.0484522	0.00979614	0.110248	-0.0332434	0.0233029	-0.178576	0.108624
Non-POU domain-containing octamer-binding protein	NONO			1.07263	-0.215134	3	7.2	54.231	1.8614	0.0714483	0.173683	0.0668972	-0.206724	-0.190457	0.0638073	0.107733	-0.0835894	0.00600459
Nucleolar protein 14	NOP14			0.227898	-0.0733117	2	2.8	97.667	18.621	0.135231	-0.110353	0.0666351	0.0169336	0.0971567	-0.242512	-0.0747518	-0.0109088	0.13137
Probable 28S rRNA (cytosine(4447)-C(5))-methyltransferase	NOP2			0.318632	0.0441613	1	1.8	89.301	2.1493	-0.0354121	0.0646288	-0.0816141	-0.0442184	0.0798088	0.044496	0.0362782	0.0175493	-0.0727149
Nucleolar protein 56	NOP56			0.613821	0.0267685	1	1.7	66.049	0.90263	-0.00977176	-0.0437821	-0.0102269	0.0107847	-0.024488	0.030228	0.0852646	0.013271	-0.0424778
Nucleolar protein 58	NOP58			0.408986	-0.0298276	6	14.4	59.578	88.493	-0.0240306	0.0235221	0.0466803	-0.0301675	-0.0438709	0.0307273	-0.0141402	0.0436661	-0.023585
Nucleolar protein 9	NOP9			0.18655	0.0386211	1	1.9	69.437	2.0065	-0.0476652	-0.0731812	0.170027	0.0890507	0.0333027	0.0426905	-0.231066	0.0320049	-0.00636128
Nucleophosmin	NRAS;HRAS;KRAS			0.609908	-0.0666954	10	39.8	32.575	47.43	0.0988199	0.00255839	0.038988	-0.000161052	0.0377751	-0.097334	-0.0797816	-0.0683506	0.0762876
Nuclear receptor-binding protein	NRBP1			2.14798	-0.201829	1	2.8	59.844	2.006	0.146519	0.0742502	0.0920889	-0.149264	-0.108066	-0.0352981	0.181584	-0.130775	-0.0622371
Nurim	NRM			0.183852	-0.0401839	2	8.8	29.379	3.8976	0.069214	0.0297248	-0.0124112	0.0326835	-0.166447	0.099739	-0.00273996	0.047435	-0.0883967
Histone-lysine N-methyltransferase, H3 lysine-36 and H4 lysine-20 specific	NSD1			0.406746	-0.118105	1	0.3	296.65	0.95251	-0.0826432	0.0284881	0.118321	-0.299408	0.0722792	-0.0630225	-0.00378211	0.0341372	0.204432
Vesicle-fusing ATPase	NSF			0.262362	-0.0425414	4	4.7	82.593	4.0507	0.0996309	0.0226699	-0.112701	-0.0585236	-0.0564628	-0.00303809	-0.0196253	0.00422638	0.132625
tRNA (cytosine(34)-C(5))-methyltransferase	NSUN2			0.352328	-0.0180307	6	12.5	86.47	100.61	-0.0127245	0.00336266	0.0350868	-0.0410114	0.0105909	0.00205347	-0.00312397	-0.0139155	0.0284831
Cytosolic purine 5-nucleotidase	NT5C2			0.62961	-0.159652	1	1.6	64.969	2.1239	0.15711	-0.025786	0.168595	-0.242207	-0.0157301	0.078901	0.081207	-0.14561	-0.0476788
Neurotensin receptor type 1	NTSR1			0.390045	0.218998	1	3.8	46.258	0.81974	-0.17689	0.0528799	-0.184295	0.461309	-0.302642	0.19002	0.0189331	0.0816146	-0.132128
NudC domain-containing protein 1	NUDCD1			0.216356	-0.0259118	2	4.8	66.755	4.9812	-0.0228885	-0.0591066	0.0932745	-0.0371145	-0.0130905	-0.0162511	-0.0337272	0.0433109	0.0543947
ADP-sugar pyrophosphatase	NUDT5			0.0690681	0.0348165	1	4.1	24.327	6.9713	0.0683971	0.0938426	-0.32093	-0.245122	0.115372	0.0755094	-0.01294	-0.0194143	0.254087
Nuclear mitotic apparatus protein 1	NUMA1			0.369489	-0.0235798	15	8.1	238.26	83.931	0.0230477	0.00295809	0.0179033	-0.058317	0.0299503	0.00153637	-0.0633468	0.0437606	0.0113091
Nuclear pore complex protein Nup133	NUP133			0.0093901	0.00157813	2	2.1	128.98	7.3112	0.122319	-0.0568602	0.0730906	0.0395834	0.0755893	0.0281115	-0.0478	-0.175918	-0.049314
Nuclear pore complex protein Nup155	NUP155			1.63487	-0.095265	7	6.6	155.2	34.645	0.0268401	0.0602326	0.0738999	-0.0863696	-0.0132047	-0.0252479	-0.0212796	0.0170164	-0.0230854
Nuclear pore complex protein Nup160	NUP160			0.0160381	-0.00348143	4	2.9	162.12	20.511	0.0739925	-0.00909487	-0.0564303	-0.0503142	0.120795	-0.0724577	0.0426479	0.0287189	-0.0690555
Nucleoporin NUP188 homolog	NUP188			1.11398	0.117811	4	3.2	196.04	8.069	-0.0836814	-0.00921229	-0.040257	0.00236002	0.156217	0.061706	-0.0201659	-0.0654137	0.00724883
Nuclear pore complex protein Nup205	NUP205			0.29136	0.0380797	10	5.6	227.92	47.632	0.00690365	-0.0980534	0.0497062	-0.0189075	0.0806302	0.0110729	0.031103	-0.00895489	-0.0446985
Nuclear pore membrane glycoprotein 210	NUP210			0.300582	-0.0842382	1	0.6	205.11	6.1702	0.152892	0.119177	0.0572777	-0.150038	0.229217	-0.00254726	-0.052412	-0.241024	-0.103741
Nuclear pore complex protein Nup50	NUP50			0.353488	-0.116999	1	3.2	50.144	1.2055	-0.901812	-0.475087	-0.60504	-0.70355	-0.88435	-0.745037	1.35791	1.56263	1.40314
Nuclear pore glycoprotein p62	NUP62			0.127793	0.0229086	2	4.6	53.254	6.004	-0.0997602	0.0959553	-0.0828803	0.0207165	-0.0452654	0.00658957	-0.0138676	0.0937204	0.0335933
Nuclear pore complex protein Nup85	NUP85			0.507749	-0.0738486	5	10.1	75.019	13.67	0.1401	-0.0151251	0.0426745	0.00839677	0.0429264	-0.105219	-0.0655818	-0.0778515	0.0384817
Nuclear pore complex protein Nup88	NUP88			0.0351006	0.00736567	2	3	83.541	3.433	0.0398649	0.0476388	-0.0130309	0.150165	0.0331252	-0.0867204	0.0333149	-0.1361	-0.0594553
Nuclear pore complex protein Nup93	NUP93			0.80054	0.239986	7	8.5	93.487	14.537	-0.299498	-0.100039	0.075824	0.299464	0.0121416	0.0846398	-0.0674417	0.118573	-0.114862
Nuclear pore complex protein Nup98-Nup96;Nuclear pore complex protein Nup98;Nuclear pore complex protein Nup96	NUP98			0.312701	-0.0541622	3	1.3	197.58	3.0617	-0.0366943	0.0400007	0.0557661	-0.151689	0.0718223	-0.0235472	-0.020195	0.0708965	0.00244188
Ornithine aminotransferase, mitochondrial;Ornithine aminotransferase, hepatic form;Ornithine aminotransferase, renal form	OAT			0.1711	-0.031042	1	2.1	48.534	2.086	0.119034	-0.0143707	-0.0679746	-0.0810407	-0.0317558	0.0563597	-0.0210948	-0.106756	0.156401
OCIA domain-containing protein 1	OCIAD1			1.96956	0.136584	2	11.4	27.626	7.7769	-0.105308	-0.022679	-0.0251231	0.0971983	0.0588157	0.100628	-0.146443	0.16522	-0.113508
2-oxoglutarate dehydrogenase, mitochondrial;2-oxoglutarate dehydrogenase-like, mitochondrial	OGDH;OGDHL			0.0139293	-0.00552801	2	2.5	115.93	6.859	0.143167	-0.0833628	-0.153286	0.153753	-0.154364	-0.109455	-0.0326118	0.130162	0.1148
Opioid growth factor receptor	OGFR			0.25181	-0.0407898	2	3.7	73.324	2.6851	-0.0466155	0.0735232	-0.0502702	-0.0582741	0.0420075	-0.129465	0.0651311	0.112382	0.000382788
Obg-like ATPase 1	OLA1			0.159761	-0.0317134	1	2	44.743	0.65154	0.063107	-0.0522346	0.0681126	-0.0992904	-0.0319039	0.115039	0.0355838	-0.0998568	0.010245
Nociceptin receptor	OPRL1			0.200244	0.027363	1	3.5	40.693	0.50732	-0.0435167	-0.090375	0.0472128	-0.0262466	-0.0435787	0.0652354	0.147759	-0.0211653	-0.0265229
Optineurin	OPTN			0.131267	0.0199246	2	3.6	65.921	2.9701	0.0729874	-0.047196	0.1434	0.0713671	0.0724886	0.0851094	-0.267251	-0.18258	0.0604765
Oxysterol-binding protein 1	OSBP			0.95429	0.105124	6	8.9	89.42	6.1369	-0.110243	0.0105879	-0.0909257	0.0910021	0.0608517	-0.0270639	0.0826745	-0.00718614	-0.000895552
Oxysterol-binding protein-related protein 5	OSBPL5			0.438289	-0.0264287	3	4.6	98.615	14.891	0.0719989	0.00581254	0.00597011	-0.0170313	0.0278361	-0.0063094	0.0231468	0.0252623	-0.127884
Oxysterol-binding protein-related protein 8	OSBPL8			0.0547011	0.0454421	2	2.9	101.19	3.3007	0.128267	-0.263959	0.231647	-0.401167	0.238785	0.394663	-0.50612	0.176785	0.00990004
Oligosaccharyltransferase complex subunit OSTC	OSTC			0.203607	0.073372	1	8.1	16.829	5.6759	-0.199921	0.0900387	0.0436589	-0.0923721	-0.0121328	0.258398	-0.0306733	0.0958929	-0.144088
Putative transcription factor ovo-like protein 3	OVOL3			0.53571	-0.246758	1	8.4	23.826	0.58502	0.0278809	0.176609	0.262523	-0.0134304	0.194393	-0.454224	-0.119986	-0.0517632	-0.0132003
Succinyl-CoA:3-ketoacid coenzyme A transferase 1, mitochondrial	OXCT1			1.09636	0.14348	3	7.7	56.157	5.9544	-0.154963	0.0200422	-0.111201	0.0827677	0.102966	-0.0014143	-0.0448112	0.102652	0.0127644
Serine/threonine-protein kinase OSR1	OXSR1			0.00202693	-0.000266271	3	6.8	58.022	3.5392	-0.0290463	-0.0669104	0.0533395	-0.020117	-0.0530522	0.0297533	-0.00519599	0.078453	0.0215779
P2Y purinoceptor 8	P2RY8			0.649089	0.176689	1	3.1	40.635	1.0802	0.0166602	-0.325768	0.033087	0.0994725	0.0124582	0.142115	0.00384548	0.159339	-0.132407
Protein disulfide-isomerase	P4HB			0.394426	-0.0663069	24	45.9	57.116	164.17	0.00689262	0.130024	-0.0845077	-0.0160003	-0.013043	-0.117469	0.0340388	0.0571924	0.0116737
Proliferation-associated protein 2G4	PA2G4			0.776612	-0.0607674	12	34.3	43.786	284.64	0.031017	0.00667975	0.0512461	-0.0295003	0.0263935	-0.0902525	-0.00576163	0.000231542	0.0187482
Polyadenylate-binding protein 1;Polyadenylate-binding protein 3	PABPC1;PABPC3			1.30189	-0.112644	7	10.4	70.67	13.19	0.0390611	0.149282	0.0316146	-0.0440258	-0.0609126	-0.0130364	-0.0475031	-0.0548423	0.00916465
Polyadenylate-binding protein 4;Polyadenylate-binding protein 4-like	PABPC4;PABPC4L			0.340777	-0.0779395	2	2.8	70.782	1.6919	0.132758	0.0969798	-0.157416	-0.0960883	-0.0544357	-0.0109731	-0.00959593	-0.0354736	0.143047
Polyadenylate-binding protein 2	PABPN1			0.0522146	-0.00996418	2	6.2	32.749	2.475	0.0497366	0.128356	-0.0949216	0.024429	0.00596772	0.0228819	-0.0304456	-0.0820992	-0.0151034
Protein kinase C and casein kinase substrate in neurons protein 2	PACSIN2			1.5222	0.266185	2	3.7	55.738	1.5234	-0.0731838	-0.0965082	-0.163203	0.226003	0.236562	0.00309563	-0.0994911	-0.0531842	0.0287118
Platelet-activating factor acetylhydrolase IB subunit beta	PAFAH1B2			0.156309	-0.0478038	1	3.9	25.569	0.87231	-0.173045	-0.0487554	0.143911	0.0114848	-0.024897	-0.207888	-0.135871	0.348697	0.0951661
Platelet-activating factor acetylhydrolase IB subunit gamma	PAFAH1B3			0.621239	0.178345	2	13	25.734	6.4936	-0.0974724	-0.0694148	-0.0553021	0.271007	0.190236	-0.148398	-0.0900072	0.194196	-0.186043
Multifunctional protein ADE2;Phosphoribosylaminoimidazole-succinocarboxamide synthase;Phosphoribosylaminoimidazole carboxylase	PAICS			0.593341	-0.0230788	9	16.5	47.079	16.966	0.0013272	0.0298655	0.00485939	0.00967279	-0.00292434	-0.0399328	0.0122914	0.00341491	-0.00977235
Polyadenylate-binding protein-interacting protein 1	PAIP1			0.0172787	0.0106107	1	2.3	53.524	0.54827	0.0666426	0.142037	-0.267964	0.195104	0.102794	-0.32535	-0.132213	0.277843	-0.0500916
Partitioning defective 3 homolog B	PARD3B			1.268	0.212387	1	1.2	132.49	1.021	-0.147074	0.0092037	-0.0452156	0.0388825	0.155189	0.260002	0.084199	-0.334191	-0.0121932
Protein deglycase DJ-1	PARK7			0.014116	-0.00224673	7	46.6	19.891	72.737	0.0253098	-0.0270331	-0.000859261	-0.103891	0.0428936	0.0516748	0.0166626	-0.0274464	0.0314908
Poly [ADP-ribose] polymerase 1	PARP1			0.0593546	-0.0070914	17	18	113.08	36.722	0.0314875	-0.0186066	0.068177	-0.00869179	-0.0170012	0.0854767	-0.00859277	-0.0441798	-0.0792672
Poly [ADP-ribose] polymerase 14	PARP14			0.120639	0.0624305	1	0.8	202.8	1.9892	0.127749	-0.100411	-0.173873	0.32758	-0.23412	-0.0527042	-0.114894	0.00223733	0.227237
Protein polybromo-1	PBRM1			0.00495085	0.00156511	2	1.5	192.95	14.005	0.0629141	0.00302007	0.0477428	-0.159128	0.0984632	0.179037	-0.0704278	0.0195974	-0.172417
Pyruvate carboxylase, mitochondrial	PC			1.12104	0.182216	1	0.8	129.63	1.1354	-0.133654	-0.177284	-0.0509232	-0.0638606	0.164392	0.0842563	0.0262796	0.109202	0.0503946
Poly(rC)-binding protein 1	PCBP1			0.372909	-0.0308392	11	43.3	37.497	120.58	0.00597031	0.000746619	0.0577489	0.0157903	0.0242808	-0.0681228	0.0304767	0.0141139	-0.0722031
Poly(rC)-binding protein 2	PCBP2			0.284257	0.0229754	11	32.6	38.58	8.2426	-0.00143804	-0.0256723	0.0749301	0.0345737	0.0614625	0.0207099	-0.0357733	-0.0324733	-0.0875174
Propionyl-CoA carboxylase alpha chain, mitochondrial	PCCA			0.105182	-0.0453763	2	3.6	80.058	3.1985	-0.0811332	0.23061	0.000310368	0.129337	0.128429	-0.244108	-0.129634	0.0762108	-0.10122
PC-esterase domain-containing protein 1A	PCED1A			0.447446	0.213746	1	2	51.781	0.55543	-0.464104	0.019993	0.0177416	0.319586	-0.104849	0.000131078	0.00821924	0.325253	-0.11317
Polycomb group RING finger protein 1	PCGF1			0.0133039	0.00404815	1	3.1	30.346	0.66051	-0.0506197	0.0124207	0.116149	-0.0115333	-0.0974299	0.199058	0.0445369	-0.0903258	-0.113454
PCI domain-containing protein 2	PCID2			0.702274	-0.0514188	2	6	46.029	1.9981	-0.0193105	0.0717106	0.0233528	-0.0433307	-0.0500075	0.0148346	-0.118396	-0.0117144	0.141663
Phosphoenolpyruvate carboxykinase [GTP], mitochondrial	PCK2			0.542152	-0.100678	1	2.5	70.698	1.7897	0.148152	0.112254	-0.0781554	-0.0901352	0.0443518	-0.0740012	0.0653659	0.0313248	-0.150355
Pericentriolar material 1 protein	PCM1			0.588818	0.156329	1	0.4	228.54	0.75703	-0.267449	-0.0427993	-0.0928823	0.215442	-0.0613203	-0.0882665	-0.000865992	0.114456	0.232487
Protein-L-isoaspartate(D-aspartate) O-methyltransferase	PCMT1			0.0449515	-0.0170188	3	28.2	24.636	19.414	0.0941781	-0.0933118	-0.00206121	-0.251298	0.0801533	0.118893	0.0578115	0.0289383	-0.0245016
Proliferating cell nuclear antigen	PCNA			1.62867	-0.11975	6	28	28.768	12.486	0.0121902	0.112252	0.0324594	-0.0937563	-0.0627	-0.0458926	0.0507442	-0.00483184	0.00833664
Programmed cell death protein 4	PDCD4			0.716049	0.111329	4	9.2	51.735	21.473	0.0650616	-0.0799412	-0.114306	0.041605	0.156132	0.00706461	-0.107211	-0.0308913	0.0712884
Programmed cell death protein 6	PDCD6			0.0374958	0.00922343	3	17.8	21.868	26.06	-0.0498338	0.0962315	-0.100388	0.0984349	-0.105166	-0.0195892	0.0548651	0.0756555	-0.0414079
Programmed cell death 6-interacting protein	PDCD6IP			0.130537	-0.0119342	20	23.4	96.022	140.45	0.0456864	-0.0307215	-0.0459199	-0.0577291	-0.0102524	0.00122399	0.0733895	0.0101135	0.0230112
Phosducin-like protein 3	PDCL3			0.00831235	-0.00143229	1	3.3	27.614	0.52528	0.0476057	-0.0717671	0.0763016	-0.0131452	-0.0226906	0.0836792	0.0244122	-0.111855	-0.00373889
Pyruvate dehydrogenase E1 component subunit beta, mitochondrial	PDHB			0.436544	-0.062175	4	12.5	39.233	8.9503	0.01336	0.0972019	-0.110736	-0.0456543	-0.0756426	-0.0654022	-0.00244538	0.169142	0.0289786
Protein disulfide-isomerase A3	PDIA3			0.694799	-0.0550212	11	25.3	56.782	78.971	0.0965683	0.0107973	0.0177126	-0.0489729	-0.0216111	0.0305986	0.0196648	-0.0883824	-0.00757361
Protein disulfide-isomerase A4	PDIA4			0.110575	0.0218761	2	3.7	72.932	8.938	0.0248967	-0.122369	0.0835704	-0.0217656	-0.0178833	0.0913752	0.102466	-0.0618961	-0.0695921
Protein disulfide-isomerase A6	PDIA6			0.0936964	-0.0273055	3	8	48.121	8.0738	-0.0516159	-0.0374915	0.129557	0.0774534	0.0673148	-0.186235	-0.00545157	-0.00658236	0.0218525
PDZ and LIM domain protein 4	PDLIM4			0.211626	0.0852917	1	5.2	35.398	0.53171	-0.293393	0.0282523	0.0375489	0.167332	-0.207659	0.0686101	-0.0218573	0.279103	-0.0491358
Sister chromatid cohesion protein PDS5 homolog A	PDS5A			0.263966	-0.0217748	12	9.1	150.83	25.147	0.0372646	-0.00599734	0.0797983	-0.0156824	0.0570647	0.00435882	-0.0875782	-0.0412313	-0.0191955
Sister chromatid cohesion protein PDS5 homolog B	PDS5B			0.339414	-0.0311157	11	8.7	164.67	34.451	0.0734822	-0.011751	0.0178275	-0.0583967	0.00604401	0.0385642	-0.0895686	-0.00858613	0.0411863
Putative pyridoxal-dependent decarboxylase domain-containing protein 2;Pyridoxal-dependent decarboxylase domain-containing protein 1	PDXDC2P;PDXDC1			0.108356	0.0458715	1	4.1	51.809	8.9519	0.0769057	-0.101081	-0.0395696	0.266196	-0.231241	0.0389149	0.165527	0.0551086	-0.221958
Pyridoxal phosphate phosphatase	PDXP			0.0700747	0.0170515	1	4.7	31.698	1.0025	-0.0737887	0.0919442	-0.193078	-0.0797998	-0.0105774	-0.0333913	0.159334	0.0944634	0.0536958
Phosphatidylethanolamine-binding protein 1;Hippocampal cholinergic neurostimulating peptide	PEBP1			1.0251	-0.110158	3	16.6	21.057	3.957	-0.00661246	0.102864	0.00349437	-0.0641142	-0.14538	-0.0212325	0.119599	0.0271849	-0.00700226
Proline-, glutamic acid- and leucine-rich protein 1	PELP1			0.452493	0.104904	2	3.3	119.7	2.5169	-0.0220983	-0.181648	0.0207329	0.200303	-0.0202292	-0.0483751	-0.0978965	0.0462488	0.111764
Xaa-Pro dipeptidase	PEPD			0.309393	0.0405974	3	7.5	54.548	46.805	-0.0108455	0.0450747	0.04215	0.0466105	0.161356	-0.00979477	-0.0283332	-0.114495	-0.12292
Pescadillo homolog	PES1			0.199634	-0.0451812	2	6.5	68.002	38.92	0.0508093	0.108885	-0.0237739	-0.145101	0.123149	0.0223286	-0.25674	-0.0153765	0.144622
Peroxisomal membrane protein 11B	PEX11B			0.647671	0.282726	1	4.6	28.431	1.3763	-0.0893512	-0.252315	-0.292449	-0.0466762	0.438136	-0.177395	0.22692	0.0785394	0.123392
Phosphoribosylformylglycinamidine synthase	PFAS			0.0529693	-0.00922254	2	1.2	144.73	1.3219	0.0317454	0.0313416	-0.0355099	0.0805001	0.0261701	-0.106761	-0.00652478	-0.00297493	-0.00918511
Prefoldin subunit 5	PFDN5			0.371093	0.161736	1	11.7	17.328	0.50283	-0.200557	-0.0707618	0.0141278	0.413566	-0.14513	-0.0404204	0.0441124	0.152763	-0.158898
ATP-dependent 6-phosphofructokinase, liver type	PFKL			0.356122	0.0842356	2	3.5	85.018	0.75709	0.0890759	-0.128822	-0.0711358	0.141481	0.0985325	-0.0981887	0.189442	-0.165247	-0.046337
ATP-dependent 6-phosphofructokinase, platelet type	PFKP			0.390088	0.0451655	5	7.9	85.595	78.831	-0.0901213	-0.0255436	0.00801542	-0.0499649	0.0839738	-0.0061619	-0.0265581	0.0615083	0.053654
Profilin-1	PFN1			0.00458593	-0.000779983	8	69.3	15.054	143.59	0.0961866	-0.056231	-0.0255406	-0.0513573	0.00923819	0.0541942	0.0165728	-0.0611037	0.0268424
Phosphoglycerate mutase 1;Phosphoglycerate mutase 2	PGAM1;PGAM2			0.272721	-0.0373305	8	37	28.804	79.764	0.018278	0.00542683	-0.136319	-0.11353	-0.0790731	-0.0320018	0.151318	0.0670767	0.127626
Serine/threonine-protein phosphatase PGAM5, mitochondrial	PGAM5			0.0483176	0.00968151	1	4.2	32.004	1.4769	-0.0219402	-0.0071053	-0.0314877	-0.0205393	0.112525	-0.123474	0.128323	-0.0275878	8.79988e-05
6-phosphogluconate dehydrogenase, decarboxylating	PGD			0.0707075	-0.0143749	5	11.2	53.139	12.846	0.0117218	-0.0911982	0.143865	0.0448172	-0.0271271	0.00357342	-0.0677909	-0.106214	0.0971551
Phosphoglycerate kinase 1	PGK1			0.42439	-0.0807309	17	46.8	44.614	214.05	0.141369	-0.0135572	0.00206131	-0.130205	-0.0688328	0.0867171	0.0372872	-0.0511257	0.0050878
6-phosphogluconolactonase	PGLS			0.287216	0.0441508	2	17.1	27.547	12.432	0.023887	-0.072054	0.034402	0.0224651	-0.0407512	0.136973	-0.00754722	-0.0915399	0.0029665
Phosphoglucomutase-1	PGM1			0.183695	-0.0475056	1	1.6	61.448	1.469	0.0497544	-0.0280754	-0.0233822	0.01108	-0.234596	0.0792961	0.0577803	-0.0274617	0.124406
Phosphoglucomutase-2	PGM2			0.0923481	0.00878855	6	11.1	68.283	10.23	0.0513953	-0.0235687	-0.0383247	0.0257386	-0.0336973	0.0238263	0.0747306	-0.0716753	0.000376858
PHD finger-like domain-containing protein 5A	PHF5A			0.533075	-0.0503958	1	7.3	12.405	0.83571	0.0492061	0.132748	0.00164424	-0.0213763	0.0217917	0.0319959	-0.0644406	-0.0627389	-0.0800289
Histone lysine demethylase PHF8	PHF8			0.0499698	-0.0241415	1	1.4	117.86	0.57963	-0.0236986	0.128854	0.0827274	0.331902	0.000572357	-0.217016	-0.022828	-0.215083	-0.0566278
D-3-phosphoglycerate dehydrogenase	PHGDH			3.12485e-05	1.15645e-05	2	4.9	56.65	4.358	0.0516806	0.110105	-0.173505	-0.136673	0.151639	-0.0266506	-0.00651376	0.0363618	0.00235774
Piezo-type mechanosensitive ion channel component 1	PIEZO1			0.115911	0.197712	1	1.1	286.79	5.0424	-0.472686	0.394721	-0.541163	-0.833017	-0.205765	1.01279	0.352369	-0.239002	0.540555
Phosphoinositide 3-kinase adapter protein 1	PIK3AP1			0.739997	0.065817	4	8.8	90.397	125.21	-0.0946353	-0.00414255	-0.0563207	0.0766169	-0.0169567	-0.0173078	0.0640454	0.0394676	0.0180349
Phosphatidylinositol 4,5-bisphosphate 3-kinase catalytic subunit gamma isoform	PIK3CG			0.756651	-0.134421	5	5.1	126.45	4.7539	0.168648	0.0333606	0.0172904	0.0552421	-0.065681	-0.173525	-0.0233637	0.0407063	-0.0438768
Peptidyl-prolyl cis-trans isomerase NIMA-interacting 4	PIN4			0.00973172	0.00699564	1	12.2	13.81	0.53487	-0.0475779	-0.151099	0.132845	0.142096	-0.452613	0.265672	0.000337441	0.0692121	0.0499289
Phosphatidylinositol transfer protein beta isoform	PITPNB			0.177473	-0.0298165	1	4.4	31.54	1.4242	-0.0573981	0.0810693	-0.0701298	0.00649717	-0.0149539	-0.127451	0.0662113	-0.0487424	0.173699
Membrane-associated phosphatidylinositol transfer protein 2	PITPNM2			0.481074	0.198474	1	1.2	148.93	0.63399	-0.380001	0.082152	-0.0106565	0.312657	0.0233517	-0.0490914	-0.00577265	0.257217	-0.221055
Presequence protease, mitochondrial	PITRM1			0.136735	0.0533556	1	0.8	117.41	0.98174	-0.143571	0.0354299	-0.0203027	-0.246875	0.0745881	0.203911	0.0868341	-0.0567298	0.0755173
Pyruvate kinase PKM	PKM			0.458372	-0.0557307	16	36.3	57.936	201.71	0.0633167	-0.0084983	0.0189382	-0.0685374	-0.0892427	0.0643445	0.0800201	-0.0412584	-0.010281
Serine/threonine-protein kinase N1	PKN1			1.34113	-0.18495	3	4.5	103.93	8.5734	-0.0407991	0.13355	-0.0116818	-0.224398	-0.145783	-0.103601	0.110733	0.151571	0.13921
Group 10 secretory phospholipase A2	PLA2G10			0.205345	0.306283	1	4.2	18.153	0.49953	-0.128167	-0.829362	0.439302	0.0916088	-0.614372	0.923385	0.502451	-0.328693	-0.0473518
Cytosolic phospholipase A2;Phospholipase A2;Lysophospholipase	PLA2G4A			0.175801	0.0478218	1	1.3	85.238	0.82927	0.152737	-0.0350901	-0.162061	0.0335214	0.115554	-0.0500235	-0.05522	-0.0742055	0.0835896
Phospholipase A-2-activating protein	PLAA			0.0774917	-0.027088	3	3.5	87.156	7.5957	-0.0418842	-0.00507949	0.0234957	-0.192034	-0.117148	0.20445	0.066578	0.0489295	0.0214944
Phospholipase D3	PLD3			0.959397	-0.254227	1	1.8	54.705	1.1571	-0.102048	0.24372	0.27574	-0.170384	-0.0874474	-0.0874361	0.0589539	-0.203666	0.0813685
Plectin	PLEC			0.400435	0.0434832	13	3.6	531.78	43.035	-0.0745929	0.0133688	-0.115347	-0.00467047	0.0231453	-0.0645967	0.036303	0.0669334	0.128259
Pleckstrin homology domain-containing family D member 1	PLEKHD1			0.218927	-0.0768908	1	1.4	59.203	0.50089	-0.180919	0.144134	0.0856283	-0.013134	-0.240627	0.0719326	0.132343	0.088462	-0.0790183
Perilipin-3	PLIN3			0.0866828	0.0210827	7	23.3	47.074	146.71	0.0426183	-0.0731381	-0.0454613	-0.15893	0.0456433	0.100554	0.0553087	-0.0469173	0.0891245
Proteolipid protein 2	PLP2			0.289119	0.0670142	1	8.6	16.691	22.96	0.022229	0.0877393	-0.0363631	0.244552	-0.0550435	0.0851389	-0.180941	-0.0154649	-0.143045
Plexin-A2	PLXNA2			0.27094	-0.0744882	1	0.7	211.1	0.57245	0.0138057	0.036313	0.0435544	0.176242	-0.154625	-0.151409	-0.0204991	0.0774283	-0.012009
Plexin-B2	PLXNB2			0.883456	0.667497	1	0.7	205.12	1.1778	-0.00842254	-0.510239	-0.341265	0.328636	0.95872	-0.144791	0.46468	0.299189	-1.03771
Protein PML	PML			1.03275	0.26374	3	4	97.55	2.3572	-0.041747	-0.0756868	-0.239186	-0.0467681	0.307464	0.173903	-0.0470267	-0.0370205	0.0148701
Mitochondrial-processing peptidase subunit alpha	PMPCA			0.305815	0.120787	2	5.1	58.252	13.758	0.135007	-0.326533	-0.342534	0.0148658	-0.107085	-0.0794795	0.267387	0.133751	0.313423
Mitochondrial-processing peptidase subunit beta	PMPCB			0.723607	0.0390156	4	10.4	54.366	13.247	-0.0753037	-0.00410758	-0.067932	-0.0266635	0.00754955	-0.0111827	0.0994159	0.0687899	0.0182358
Phosphomevalonate kinase	PMVK			0.0650515	-0.0116849	3	18.2	21.995	3.7826	-0.0294962	0.0467144	0.00180128	-0.0425663	0.109334	-0.082803	0.0596903	-0.0405291	-0.0133436
RNA-binding protein PNO1	PNO1			1.18684	-0.236412	2	11.9	27.924	3.9929	0.108682	0.0421619	0.00123427	-0.345135	-0.17163	-0.0403917	0.0908206	0.138197	0.184862
Purine nucleoside phosphorylase	PNP			0.825327	-0.0909709	3	15.6	32.118	5.8748	0.0514468	0.156645	-0.00704416	-0.0166885	-0.057707	0.00253073	-0.00529793	-0.13481	0.0197269
DNA polymerase delta catalytic subunit	POLD1			0.140798	0.00984141	2	1.8	123.63	2.9287	-0.0283594	0.00876384	0.0566833	0.0192089	0.0100889	0.0373142	-0.0935632	-0.114879	0.113545
DNA-directed RNA polymerase I subunit RPA1	POLR1A			1.08839	-0.111145	1	0.8	194.81	9.7104	0.0184893	0.144915	0.165711	0.0202507	-0.0269142	0.00234339	-0.0679376	-0.0635199	-0.184535
DNA-directed RNA polymerase I subunit RPA2	POLR1B			0.11001	-0.0388367	1	1	128.23	0.51471	-0.216687	0.113842	0.0627646	0.0453497	-0.000265498	-0.201674	-0.0780482	0.281235	0.002284
DNA-directed RNA polymerase I subunit RPA49	POLR1E			0.351679	0.0612038	2	4.3	47.26	3.5456	-0.0919693	-0.0423682	0.0646105	0.145371	0.00931088	-0.0407972	0.0539532	-0.0969044	0.00759553
DNA-directed RNA polymerase II subunit RPB2	POLR2B			1.34034	-0.10074	2	1.7	133.9	5.1317	0.0549302	0.053647	0.0811827	-0.0796934	0.0297703	-0.0625379	0.0996163	-0.134551	-0.033562
DNA-directed RNA polymerase III subunit RPC5	POLR3E			0.0652043	0.032262	1	1.8	79.897	0.51682	-0.180177	-0.186886	0.281598	0.025759	0.121541	-0.135979	0.072979	0.28413	-0.274165
NADPH--cytochrome P450 reductase	POR			0.302056	0.0594862	1	1.3	76.689	0.84938	-0.0274571	-0.109831	0.0373258	0.137819	0.0370255	-0.0963489	-0.0956469	0.00169013	0.124225
POTE ankyrin domain family member A	POTEA			0.928582	0.187219	1	1.6	56.165	0.85782	-0.160021	-0.205514	0.0450649	0.0164072	0.188195	0.0365849	-0.0580749	0.157093	-0.0109344
Putative beta-actin-like protein 3;Putative beta-actin-like protein 3, N-terminally processed	POTEKP			0.519317	0.108921	4	13.6	42.016	0.58228	0.0383312	-0.0252344	-0.0715113	0.178718	0.173003	-0.0833731	-0.0919561	-0.114031	0.00485467
POU domain, class 2, transcription factor 3	POU2F3			0.583631	0.221685	1	4.8	47.432	0.59738	-0.340365	0.0725837	-0.0763428	0.300905	-0.109037	0.129061	-0.0253717	0.219517	-0.162149
Inorganic pyrophosphatase 2, mitochondrial	PPA2			0.246414	0.105957	1	2.4	37.92	1.0242	-0.188684	0.120563	-0.0599648	0.332246	0.0202031	-0.162666	0.376844	-0.258642	-0.171097
Suppressor of SWI4 1 homolog	PPAN			1.66223	0.207139	1	1.9	53.193	0.84284	-0.314523	-0.382654	-0.263812	-0.145305	-0.0241225	-0.170144	-0.121894	1.60469	-0.173429
Presqualene diphosphate phosphatase	PPAPDC2			0.700668	0.252903	1	6.4	32.193	0.58382	-0.23911	-0.150632	-0.104911	0.396549	0.00604995	-0.138542	0.169096	-0.0717068	0.14201
Liprin-alpha-4;Liprin-alpha-3;Liprin-alpha-1;Liprin-alpha-2	PPFIA4;PPFIA3;PPFIA1;PPFIA2			0.38233	0.0541892	1	1	134.4	2.0045	0.0133442	-0.0855379	-0.0118377	0.121892	-0.0554968	0.0121405	0.060097	-0.0345883	-0.0112117
Peptidyl-prolyl cis-trans isomerase A;Peptidyl-prolyl cis-trans isomerase A, N-terminally processed	PPIA			0.622896	-0.0811633	6	36.4	18.012	28.81	0.0275115	0.103257	0.0121457	0.0184277	-0.136307	0.0173032	0.0183665	-0.0437365	-0.00816616
Peptidyl-prolyl cis-trans isomerase B	PPIB			0.579389	-0.0627803	6	25.9	23.742	7.5371	0.0388689	-0.0255417	-0.0201027	-0.132858	-0.0787631	0.016505	0.100855	0.0415345	0.0683043
Peptidyl-prolyl cis-trans isomerase D	PPID			0.30929	-0.0444627	3	6.8	40.763	4.8405	0.109916	-0.0144562	0.0458324	0.0875854	-0.0076285	-0.0720532	-0.0739404	-0.0764293	0.00997569
Periplakin	PPL			0.143955	0.102193	1	0.5	204.74	0.5328	-0.129181	0.065777	0.0477385	0.599766	-0.238354	-0.0704999	-0.188526	-0.132693	0.0547742
Protein phosphatase 1G	PPM1G			0.734262	-0.11224	6	14.5	59.271	19.906	-0.00767061	0.179973	0.0541711	0.0386179	-0.038091	-0.110774	-0.102509	-0.0204297	0.0155144
Protein phosphatase methylesterase 1	PPME1			0.467121	-0.0379634	1	2.3	42.315	1.504	0.0324597	0.0379496	0.0553286	-0.00961739	0.0692943	-0.0478294	-0.0109584	-0.0962815	-0.0215438
Serine/threonine-protein phosphatase PP1-alpha catalytic subunit	PPP1CA			0.409296	-0.0553302	6	19.1	37.512	6.6856	-0.063212	0.119875	0.000668738	-0.0676818	0.00203265	-0.0430095	0.0127452	0.057118	-0.00973443
Serine/threonine-protein phosphatase PP1-gamma catalytic subunit;Serine/threonine-protein phosphatase PP1-beta catalytic subunit	PPP1CC;PPP1CB			0.265322	-0.0646173	5	15.8	36.983	2.9241	0.0257623	0.112042	-0.120886	-0.0552542	0.0596139	-0.181294	0.00139486	0.0742778	0.0931454
Serine/threonine-protein phosphatase 1 regulatory subunit 10	PPP1R10			0.0331611	0.0118743	1	1.3	99.057	4.7338	-0.101381	0.0225158	0.112659	-0.177505	0.0775318	0.16939	0.116976	0.0829755	-0.29436
Phostensin	PPP1R18			2.26422	-0.289563	1	3.9	67.942	29.38	0.132175	0.0629841	0.203351	-0.224871	-0.120424	-0.124885	0.0779533	0.217233	-0.214715
Protein phosphatase 1 regulatory subunit 27	PPP1R27			0.0215032	-0.0101158	2	12.3	17.438	2.6122	0.000998288	0.182493	-0.0940832	0.219024	0.0759761	-0.23594	-0.0855888	0.0213698	-0.075447
Neurabin-2	PPP1R9B			0.0449625	0.0140465	2	2.7	89.333	2.3944	0.104369	0.116277	-0.195182	-0.0176909	5.79096e-05	0.0852361	0.0162216	-0.0239335	-0.0765533
Serine/threonine-protein phosphatase 2A catalytic subunit alpha isoform;Serine/threonine-protein phosphatase 2A catalytic subunit beta isoform	PPP2CA;PPP2CB			0.108559	-0.0174566	5	17.2	35.594	11.379	0.0043584	-0.0262292	-0.00170528	-0.0508336	-0.109402	0.0842894	0.0419511	0.0559304	0.0104421
Serine/threonine-protein phosphatase 2A 65 kDa regulatory subunit A alpha isoform	PPP2R1A			0.145592	0.0223365	9	18.3	65.308	59.529	0.0360585	0.00207392	-0.0960504	0.00262177	0.0742493	-0.0677796	0.0955858	-0.0262859	-0.0116717
Serine/threonine-protein phosphatase 2A 55 kDa regulatory subunit B alpha isoform	PPP2R2A			0.0497763	0.0118505	1	2	51.691	0.86379	0.0142521	0.0530653	-0.0688999	-0.117755	0.0154089	0.136315	0.0374797	-0.0362362	-0.0248282
Serine/threonine-protein phosphatase 2A activator	PPP2R4			0.567787	0.125671	5	19.3	40.667	9.3323	0.0536966	-0.166268	0.0786407	0.103037	0.0162439	0.223801	-0.118576	-0.0924319	-0.0893419
Serine/threonine-protein phosphatase 2A 56 kDa regulatory subunit delta isoform;Serine/threonine-protein phosphatase 2A 56 kDa regulatory subunit gamma isoform	PPP2R5D;PPP2R5C			0.30637	-0.041301	2	3.5	69.991	2.2293	0.0547792	-0.0582059	0.104639	-0.0595139	0.0104313	0.0263919	-0.0905695	0.0303852	-0.00953542
Serine/threonine-protein phosphatase 2B catalytic subunit alpha isoform	PPP3CA			0.180232	0.0755295	1	1.5	58.687	1.1975	-0.0860277	0.210747	-0.204122	0.114703	0.181508	-0.149026	-0.182948	0.0517069	0.0722606
Serine/threonine-protein phosphatase 2B catalytic subunit beta isoform	PPP3CB			0.10853	-0.0185304	1	1.5	59.024	0.52101	0.0905958	-0.0374478	-0.08452	0.0351501	-0.0720935	-0.0500199	0.104429	-0.0257533	0.0484618
Serine/threonine-protein phosphatase 4 catalytic subunit	PPP4C			0.417509	0.0441985	2	7.8	35.08	8.9483	-0.0576067	0.06912	0.00826147	0.079319	0.0748548	-0.00180361	0.00642188	0.0315515	-0.201317
Serine/threonine-protein phosphatase 4 regulatory subunit 2	PPP4R2			0.11326	0.0404009	1	3.8	46.898	3.9555	0.105893	-0.075357	-0.14138	0.142741	0.072645	-0.205027	-0.04019	0.152462	-0.0029858
Serine/threonine-protein phosphatase 6 catalytic subunit;Serine/threonine-protein phosphatase 6 catalytic subunit, N-terminally processed	PPP6C			0.0658778	0.0390763	1	3	35.144	3.0696	0.0084343	0.07087	-0.0917971	-0.335653	0.356001	0.0843885	-0.0478946	-0.157525	0.121978
Serine/threonine-protein phosphatase 6 regulatory subunit 1	PPP6R1			0.334963	-0.141852	3	5.3	96.723	15.6	0.0887391	0.0668928	-0.0192915	0.24671	-0.262745	-0.273181	0.0345807	-0.115792	0.242888
Serine/threonine-protein phosphatase 6 regulatory subunit 3	PPP6R3			0.301295	0.0569523	3	4.4	97.668	14.881	-0.0167498	-0.166884	0.0946048	0.00498158	0.0492501	0.0275958	0.0629362	0.031881	-0.0788137
Protein regulator of cytokinesis 1	PRC1			0.451668	0.455146	1	1.8	71.606	0.55035	-0.215743	-0.187453	-0.148221	-0.164344	1.13838	-0.160016	-0.325841	0.134535	-0.0624944
Peroxiredoxin-1	PRDX1			0.0215363	-0.0047727	9	41.2	22.11	21.054	0.0216002	0.0122681	-0.036988	0.021912	-0.14144	0.10209	0.072676	-0.0882678	0.0449512
Peroxiredoxin-2	PRDX2			1.16637	-0.0678576	6	31.8	21.892	14.067	0.0532171	0.0390727	-0.0220834	-0.0317982	-0.0736598	-0.0279084	0.0308828	-0.0539234	0.0950026
Thioredoxin-dependent peroxide reductase, mitochondrial	PRDX3			0.93105	-0.122812	5	21.5	27.692	13.965	0.119582	0.104265	-0.0499434	-0.081835	-0.105302	-0.00739617	0.0583016	-0.0706559	0.0417862
Peroxiredoxin-4	PRDX4			0.548721	-0.105102	4	14.4	30.54	1.6763	-0.106067	0.132046	0.155246	-0.0214874	-0.0414488	-0.0711435	-0.0199864	0.0342016	-0.0525597
Peroxiredoxin-5, mitochondrial	PRDX5			0.537456	0.153103	1	8.4	22.086	4.3957	0.0624034	-0.346022	-0.158227	0.0654484	-0.0781187	0.0301337	0.204085	0.160895	0.0682048
Peroxiredoxin-6	PRDX6			0.285195	0.0873904	2	11.6	25.035	3.0333	0.0660321	-0.0577047	-0.0486303	0.292573	-0.107685	0.0369811	-0.208564	0.0524586	-0.0166579
Prolactin regulatory element-binding protein	PREB			0.498507	0.110559	1	3.8	45.468	1.5284	-0.00303936	0.0194583	-0.0989058	0.21776	0.118565	-0.0871355	-0.147733	-0.0643443	0.0541756
Prolyl endopeptidase	PREP			0.398813	-0.0300451	7	13.5	80.699	15.918	0.0269098	0.0125843	-0.0336678	-0.0352554	-0.0693198	0.0202663	0.0332049	0.00282871	0.0512507
Prolyl endopeptidase-like	PREPL			0.523047	-0.0656276	1	1.1	83.926	0.49913	0.0594654	-0.0910172	0.0524004	-0.108068	-0.0432425	-0.0247233	-0.0775434	-0.0406474	0.282178
Phosphatidylinositol 3,4,5-trisphosphate-dependent Rac exchanger 1 protein	PREX1			0.509014	-0.0778865	3	2	186.2	2.8626	-0.08433	0.118898	0.0667823	-0.0404209	-0.0940976	0.00220998	0.147371	-0.146696	0.0390852
DNA primase large subunit	PRIM2			0.109192	0.0174304	1	2.8	58.805	1.3386	-0.156854	-0.170652	-0.254624	-0.255123	-0.0866658	-0.18805	0.348301	0.364401	0.408068
5-AMP-activated protein kinase catalytic subunit alpha-1	PRKAA1			1.07737	0.152712	1	1.8	64.009	3.1167	-0.0947865	-0.0278591	0.0112542	0.182575	0.166211	-0.00204192	-0.117857	-0.15693	0.0482353
cAMP-dependent protein kinase type I-alpha regulatory subunit;cAMP-dependent protein kinase type I-alpha regulatory subunit, N-terminally processed	PRKAR1A			0.0142019	0.0019151	2	7.3	42.981	8.3367	-0.0447958	0.0359886	-0.0330372	-0.03209	0.0593826	-0.0633917	-0.0487556	0.0427478	0.0927529
cAMP-dependent protein kinase type II-alpha regulatory subunit	PRKAR2A			0.456084	-0.0560696	4	10.9	45.518	8.2447	0.0704432	0.0278526	-0.00863383	-0.0155621	0.0508546	-0.113839	0.0220717	-0.0197543	-0.00463078
cAMP-dependent protein kinase type II-beta regulatory subunit	PRKAR2B			1.30353	-0.50811	1	4.8	46.302	33.55	0.562492	0.16138	-0.0271069	-0.38264	-0.19343	-0.251494	-0.137543	-0.0102561	0.287401
Protein kinase C beta type	PRKCB			0.584331	0.0838494	1	1.5	76.868	0.8237	0.0973973	-0.0885162	-0.0865658	0.0708012	0.023806	0.0792563	-0.0541332	-0.0921292	0.0588853
Protein kinase C delta type;Protein kinase C delta type regulatory subunit;Protein kinase C delta type catalytic subunit	PRKCD			0.350828	0.0445615	3	4.6	77.504	15.53	0.0164569	-0.0568	0.0511304	0.0597051	0.11458	-0.0298137	-0.0331372	-0.073977	-0.0393433
Glucosidase 2 subunit beta	PRKCSH			0.0260186	-0.00827554	2	3.4	59.425	2.7158	-0.0597408	0.0161798	0.0418978	0.17565	-0.0250862	-0.177053	-0.0132884	-0.0258528	0.0760961
DNA-dependent protein kinase catalytic subunit	PRKDC			0.896975	-0.0379625	84	22.4	469.08	323.31	0.040975	-0.0084095	0.0501473	-0.0251289	0.000689875	-0.00673559	-0.0191877	-0.00607628	-0.0174725
Protein arginine N-methyltransferase 1;Protein arginine N-methyltransferase 8	PRMT1;PRMT8			0.800057	-0.0547064	3	7.8	42.461	3.3665	0.0229133	0.0433453	-0.0545997	-0.0639311	-0.0583055	-0.0302237	0.00490681	0.0280833	0.116613
Protein arginine N-methyltransferase 3	PRMT3			0.782548	-0.15472	1	2.1	59.902	0.85823	0.00200504	0.0612164	0.0337307	-0.0519148	-0.300269	-0.015024	0.0914519	0.0309101	0.156695
Protein arginine N-methyltransferase 5;Protein arginine N-methyltransferase 5, N-terminally processed	PRMT5			0.513681	-0.0819339	4	8.2	72.683	43.281	0.11428	0.0260164	0.00241799	0.00992265	0.0421215	-0.155131	0.010819	-0.0214989	-0.0201464
Proline dehydrogenase 1, mitochondrial	PRODH			0.553011	0.176045	1	1.7	68.001	0.85426	-0.284099	0.0272957	-0.149155	0.256488	-0.0488738	-0.0854388	-0.124209	0.45368	-0.0368859
Proline synthase co-transcribed bacterial homolog protein	PROSC			0.436366	0.110391	2	8	30.344	3.1145	-0.116123	-0.0667968	0.109365	0.022067	-0.0169584	0.25251	-0.111392	-0.0137548	-0.0501145
Pre-mRNA-processing factor 19	PRPF19			0.212474	-0.0284397	2	3	55.18	1.3968	0.0643386	0.0803952	-0.0448211	-0.0319511	-0.0260564	0.072601	0.0505283	-0.192851	0.0366184
U4/U6 small nuclear ribonucleoprotein Prp31	PRPF31			0.588048	0.200695	1	3	55.455	1.1033	-0.230547	-0.112075	0.0116855	0.276265	-0.173067	0.167952	0.145225	0.172187	-0.248824
U4/U6 small nuclear ribonucleoprotein Prp4	PRPF4			0.447209	0.20196	2	5.6	58.449	3.3257	0.0333328	-0.324592	0.102752	0.329256	0.226937	-0.13882	0.0681332	-0.1412	-0.146997
Pre-mRNA-processing factor 40 homolog A	PRPF40A			0.770732	0.127396	2	2.4	108.8	2.4318	-0.0303317	-0.0550247	-0.183184	0.059615	-0.0744602	0.128494	-2.02917e-05	0.201894	-0.0381802
Serine/threonine-protein kinase PRP4 homolog	PRPF4B			0.156403	-0.0347397	1	0.8	116.99	2.012	0.0487905	0.0196286	-0.0319621	0.13636	-0.11331	-0.0908114	-0.0945631	0.0458371	0.0888327
Pre-mRNA-processing factor 6	PRPF6			0.10197	0.00934168	8	8.6	106.92	35.058	-0.0276251	-0.0287404	0.0423343	-0.00533104	0.0486555	-0.0293305	-0.0670664	0.0594655	0.0164397
Pre-mRNA-processing-splicing factor 8	PRPF8			0.163018	-0.0245564	20	9.1	273.6	48.991	0.000784457	-0.0472363	-0.102508	-0.125987	0.0220094	-0.118652	0.167419	0.145296	0.0676764
Ribose-phosphate pyrophosphokinase 1	PRPS1			2.0024	-0.11531	1	3.1	34.834	0.87343	0.100336	0.0335338	0.036974	-0.0461176	-0.0831507	-0.0458164	0.0407629	0.000392281	-0.0281129
Protein PRRC2C	PRRC2C			0.602156	-0.199522	2	0.7	316.91	5.4443	0.145191	0.304137	-0.0767125	0.0837959	-0.0525081	-0.257239	-0.0792111	-0.205054	0.146403
Myeloblastin	PRTN3			0.0741903	-0.00777233	1	4.7	27.807	0.7888	-0.0153504	-0.0995594	-0.0826877	-0.109927	-0.0225469	-0.0884403	0.186852	0.148955	0.0915061
Phosphoserine aminotransferase	PSAT1			0.0883733	0.0404524	1	3.5	40.422	5.7107	-0.188224	-0.0272769	0.257442	0.239712	0.0140309	-0.0904452	-0.258857	-0.0104697	0.0728901
Presenilin-1;Presenilin-1 NTF subunit;Presenilin-1 CTF subunit;Presenilin-1 CTF12	PSEN1			1.25183	-0.223198	1	4.7	52.667	86.458	0.0911894	0.0212045	0.0911711	-0.315778	-0.0840312	-0.0662205	0.175472	0.147456	-0.0516622
PC4 and SFRS1-interacting protein	PSMA1			2.43475	0.532995	1	2.8	60.103	1.1084	-0.230889	-0.232184	-0.077372	0.474108	0.355655	0.228778	-0.161184	-0.238629	-0.109482
Proteasome subunit alpha type-3	PSMA3			0.00276656	0.000658164	3	9.8	28.433	2.3859	-0.0657252	0.0417048	-0.127155	0.0626518	-0.0691776	-0.142676	0.0712022	0.157258	0.0807184
Proteasome subunit alpha type-4	PSMA4			0.59133	-0.0628775	4	13.4	29.483	6.3945	0.0233984	0.0714508	-0.0429604	-0.0521584	-0.100932	0.0163467	0.0842284	-0.0545405	0.0639689
Proteasome subunit alpha type-6	PSMA6			0.203487	0.04053	5	24	27.399	58.633	-0.0162003	-0.0307624	0.0220113	-0.112532	0.140242	0.0689283	0.0542542	-0.0759545	-0.0411853
Proteasome subunit alpha type-7	PSMA7			1.17124	-0.111445	2	9.7	27.887	202.65	0.0400521	0.0119135	0.037044	-0.0586732	-0.0200733	-0.166579	0.0610909	-0.0775768	0.181603
Proteasome subunit beta type-1	PSMB1			0.0122746	-0.00399578	4	17.8	26.489	2.4112	0.010218	-0.026002	-0.12446	0.139108	-0.198425	-0.0929145	0.0635959	0.0867018	0.15098
Proteasome subunit beta type-2	PSMB2			0.142573	-0.00885824	2	10.4	22.836	5.1203	0.0255325	-0.0312792	-0.0390067	-0.0436365	-0.00648811	-0.0212035	0.108442	0.0380992	-0.0216579
Proteasome subunit beta type-3	PSMB3			0.154322	-0.0557599	1	7.3	22.949	1.7068	-0.0972408	0.159976	-0.0929838	-0.0216564	0.0897852	-0.265657	0.0655255	0.0545433	0.116509
Proteasome subunit beta type-4	PSMB4			0.286675	0.0624632	1	3.4	29.204	0.6234	-0.0648773	-0.0683882	0.104234	-0.0650022	0.0562965	0.167064	-0.187015	0.15333	-0.0868392
Proteasome subunit beta type-6	PSMB6			0.0464245	-0.0075835	2	8.4	25.357	3.018	-0.00773525	0.0224376	0.00656965	0.0712013	-0.109054	0.0363739	-0.0287515	-0.0772704	0.0950301
26S protease regulatory subunit 4	PSMC1			0.762735	0.317838	1	2	49.184	0.75809	-0.0902484	-0.0579508	-0.158219	0.143449	0.573898	-0.070252	-0.124633	-0.121452	-0.0857897
26S protease regulatory subunit 7	PSMC2			0.0367371	-0.00511411	5	11.8	48.633	8.5606	0.0930707	-0.0328653	-0.0159975	0.0266291	-0.0411362	0.0433726	-0.0196319	-0.0347607	-0.00987916
26S protease regulatory subunit 6A	PSMC3			0.329569	0.143966	2	5.2	49.203	2.1885	-0.0937783	-0.0142909	-0.107706	-0.125886	-0.0841024	0.426109	0.0299083	0.0226626	-0.0441154
26S protease regulatory subunit 10B	PSMC6			0.0406716	0.0087663	1	2.3	44.172	1.5872	-0.0562862	0.109996	0.0699944	0.157061	-0.00446643	-0.00259166	-0.0377126	-0.157724	-0.0694695
26S proteasome non-ATPase regulatory subunit 1	PSMD1			0.802244	-0.0585974	9	10.8	105.84	23.382	-0.00773293	0.0154819	0.0398171	-0.0887008	0.0158838	-0.0554092	0.0598242	0.0663458	-0.0367082
26S proteasome non-ATPase regulatory subunit 11	PSMD11			0.0318203	-0.00633354	2	8.1	47.463	4.3691	-0.0696103	0.116431	-0.0398044	0.0138296	0.0444396	-0.0702533	0.00490109	0.0083384	0.000529863
26S proteasome non-ATPase regulatory subunit 12	PSMD12			0.198425	0.0607466	6	15.1	52.904	68.052	-0.147615	-0.109886	0.12614	0.0081054	0.161221	-0.118446	-0.0278292	0.0303776	0.0867342
26S proteasome non-ATPase regulatory subunit 13	PSMD13			0.897582	-0.0795217	5	13.8	42.945	5.5286	-0.234978	-0.144302	-0.132266	-0.212222	-0.298882	-0.239007	0.481377	0.490311	0.29877
26S proteasome non-ATPase regulatory subunit 2	PSMD2			0.285793	-0.016398	13	15.5	100.2	54.188	0.0371139	-0.00274912	-0.000260777	-0.0313608	0.0324104	-0.0161395	0.00813257	0.00536527	-0.0237102
26S proteasome non-ATPase regulatory subunit 3	PSMD3			0.0843228	-0.0122501	11	22.8	60.977	38.198	-0.0127853	-0.0110472	-0.000965648	-0.0575937	0.080917	-0.0848718	0.066792	-0.0166466	0.0450029
26S proteasome non-ATPase regulatory subunit 5	PSMD5			0.0233892	-0.00901337	1	2.6	56.195	1.3817	0.0959044	0.0638176	-0.16319	-0.0131044	0.163964	-0.181368	0.0282639	0.122844	-0.10833
26S proteasome non-ATPase regulatory subunit 6	PSMD6			0.144748	0.0411518	4	11.8	45.531	25.699	-0.00976488	-0.0634543	-0.0388617	0.18981	-0.00697258	-0.171462	0.0076481	-0.0459081	0.147768
26S proteasome non-ATPase regulatory subunit 7	PSMD7			0.307077	-0.132069	1	3.1	37.025	1.3165	0.0309226	0.198447	0.0463671	0.263076	-0.0707983	-0.312747	-0.120948	-0.112283	0.0867652
26S proteasome non-ATPase regulatory subunit 8	PSMD8			0.154142	0.0291533	2	5.1	39.611	1.9911	-0.0529021	-0.0697645	0.0157012	-0.00321472	-0.121893	0.105602	-0.00761896	0.0953171	0.0475744
Proteasome activator complex subunit 1	PSME1			0.101742	0.0167447	5	20.9	28.723	15.013	-0.0801764	0.0551372	-0.0559647	-0.0486622	-0.055728	0.0736206	0.054529	-0.0154971	0.0815432
Proteasome activator complex subunit 2	PSME2			0.169451	-0.0314432	6	20.9	27.401	10.9	-0.0742042	0.109169	-0.0814734	-0.0985964	-0.0537728	0.0115309	0.0854493	0.133561	-0.022861
Proteasome activator complex subunit 3	PSME3			0.592204	-0.0731715	3	11.4	29.506	3.6656	0.0897707	-0.0278168	0.0593044	-0.1152	-0.00953161	0.0264752	-0.0323961	0.00533348	0.0128619
Proteasome assembly chaperone 1	PSMG1			0.205086	0.0277317	1	3.5	32.854	0.64919	0.0589201	0.0276668	-0.0290508	-0.042073	0.0753109	0.107493	0.0151692	-0.222613	0.0179782
Paraspeckle component 1	PSPC1			0.424215	-0.081081	2	4.4	58.743	1.8539	0.0887882	0.0750958	-0.0237485	-0.157655	0.0965147	-0.0419675	0.0496988	-0.137892	0.0599674
Polypyrimidine tract-binding protein 1	PTBP1			0.449741	-0.0667485	3	7.9	57.221	16.506	0.0746208	-0.0066966	0.0164522	-0.147988	-0.0228581	0.0549768	0.101038	-0.0252927	-0.0354511
Pentatricopeptide repeat domain-containing protein 3, mitochondrial	PTCD3			0.615908	0.0575677	1	1.2	78.549	0.8523	-0.0709825	-0.0354729	0.0326817	-0.00229985	0.0108942	0.0903351	0.0104754	0.0564314	-0.0832608
Phosphatidylserine synthase 1	PTDSS1			0.203078	0.0591298	4	9.3	55.527	16.311	-0.048575	-0.104813	0.0378372	0.215332	-0.142058	-0.0114353	-0.106378	0.272162	-0.103271
Phosphatidylserine synthase 2	PTDSS2			0.0921112	-0.0248698	1	4.5	56.252	5.4381	0.051627	-0.0792491	0.013064	0.079396	0.0355022	-0.204066	-0.00515593	0.134032	-0.0163488
Prostaglandin E synthase 3	PTGES3			0.0176883	0.00436096	3	22.5	18.697	13.789	-0.110912	0.0112773	0.0406097	-0.130799	0.102955	-0.0180985	-0.102139	0.177932	0.0379752
Protein-tyrosine kinase 2-beta	PTK2B			0.622133	0.0998594	4	4.7	115.87	14.39	0.0495556	0.00339444	-0.133657	0.032131	0.166163	0.020577	-0.0657429	-0.0488359	-0.0147838
Tyrosine-protein phosphatase non-receptor type 1	PTPN1			0.385537	0.110542	1	2.1	49.966	1.5526	-0.238561	0.045909	0.0147985	0.201178	-0.0737567	0.0263513	0.0168604	0.05539	-0.0393678
Tyrosine-protein phosphatase non-receptor type 11	PTPN11			0.384222	0.0645251	1	2	68.01	1.1485	-0.126031	0.0409385	-0.0516202	0.0966354	0.0389123	-0.0786854	0.0751928	-0.0147517	0.0282114
Tyrosine-protein phosphatase non-receptor type 6	PTPN6			1.10512	0.108846	3	5.4	67.56	7.4289	-0.0413393	0.0151416	-0.0359303	0.00293308	0.126381	0.135096	0.0680441	-0.10812	-0.153404
Receptor-type tyrosine-protein phosphatase C	PTPRC			0.543631	-0.0493551	8	6.6	147.48	50.695	0.00477844	0.0245868	-0.00950591	0.0335231	-0.0676894	-0.0940396	0.04997	0.0201566	0.0470217
Receptor-type tyrosine-protein phosphatase mu	PTPRM			0.575421	0.44436	1	0.8	163.68	0.53274	0.111549	-0.560475	-0.64781	0.567435	-0.219411	-0.111679	1.35074	-0.64491	0.163358
Putative peptidyl-tRNA hydrolase PTRHD1	PTRHD1			0.370745	0.089395	1	6.4	15.805	3.7651	-0.130146	-0.216379	0.0945338	-0.0425633	-0.0260944	0.0848521	0.000500623	0.153192	0.0909056
Poly(U)-binding-splicing factor PUF60	PUF60			0.1532	-0.0143396	1	2.9	59.875	11.627	0.0349289	0.00780497	0.0317663	0.0520473	0.0361171	-0.0566832	0.0209392	-0.0799745	-0.0381443
Periodic tryptophan protein 2 homolog	PWP2			0.337564	0.087919	1	2.7	102.45	3.432	-0.0620736	-0.18013	0.149223	0.0133163	0.15255	0.00491036	0.0237379	-0.121576	0.0288442
Apoptosis-associated speck-like protein containing a CARD	PYCARD			0.0764438	0.0088782	3	16.9	21.627	9.383	-0.0424123	0.0879517	-0.0200699	0.00448841	0.0285639	0.0190518	0.00890568	-0.0876879	0.0100104
Glycogen phosphorylase, brain form;Glycogen phosphorylase, muscle form	PYGB;PYGM			0.0657293	0.023636	2	2	96.695	1.3485	-0.119996	0.176957	0.084584	0.249367	-0.0277653	-0.00914881	-0.149993	-0.288855	0.093653
Glycogen phosphorylase, liver form	PYGL			0.182071	-0.0258731	20	27.2	97.147	68.044	0.0636534	-0.0784721	0.0668976	-0.0523639	0.0347208	-0.00789716	0.0231517	-0.0277399	-0.0131486
Glutamine--tRNA ligase	QARS			0.91019	-0.0798612	5	6.1	87.798	7.0139	0.0485434	0.0772552	-0.055846	-0.0686813	-0.0465189	-0.0544307	0.116053	-0.0189261	0.0113532
Dihydropteridine reductase	QDPR			0.286089	0.085476	2	16.8	25.789	5.3226	0.053739	-0.14456	-0.127497	-0.042789	-0.130505	0.211404	0.0288775	0.0618692	0.0982635
Glutamine-rich protein 1	QRICH1			2.56108	0.217258	2	3.5	86.435	31.784	-0.0589247	-0.123284	-0.0453694	0.186338	0.115186	0.122672	-0.00357262	-0.100069	-0.0841748
Queuine tRNA-ribosyltransferase	QTRT1			0.0839436	0.0838176	1	3.5	44.047	11.283	0.397462	-0.210581	-0.3622	-0.237107	0.558719	-0.245479	-0.232299	0.37774	-0.0374527
Rab3 GTPase-activating protein catalytic subunit	RAB3GAP1			0.572397	-0.119774	1	1.4	110.52	1.0927	0.0674807	0.0638344	0.0887742	-0.23104	0.0299402	0.0618672	-0.0161099	-0.0679915	0.0120468
Rab3 GTPase-activating protein non-catalytic subunit	RAB3GAP2			0.381715	0.0303123	3	2.7	155.98	31.785	0.0663165	-0.0308013	-0.0177692	0.0364712	0.0123461	0.0598656	0.055371	-0.0595694	-0.113429
Geranylgeranyl transferase type-2 subunit alpha	RABGGTA			0.315134	-0.092751	1	1.6	65.071	1.6323	0.233843	-0.0254896	0.0257287	-0.169896	-0.0181068	0.143833	-0.0370784	-0.0770218	-0.06701
Ras-related C3 botulinum toxin substrate 2	RAD1			0.649032	-0.118545	7	40.1	21.429	2.306	-0.656036	-0.612799	-0.750114	-0.897194	-0.654172	-0.823217	1.48162	1.56694	1.35377
Double-strand-break repair protein rad21 homolog	RAD21			0.339604	-0.0215256	2	5.2	71.689	4.0227	-0.0204056	0.0294245	-0.0129919	-0.056484	-0.0281342	0.0160685	0.0302182	-0.0104996	0.0616059
DNA repair protein RAD50	RAD50			0.211835	0.0520345	5	3.6	153.89	5.0716	-0.0287907	0.0848439	-0.0684981	0.0511225	0.190802	-0.0982661	-0.0543789	-0.0528012	-0.015232
Ras-related protein Ral-A	RALGPS1			0.0395918	0.0160088	2	11.2	23.567	2.6514	-0.600093	-0.648855	-0.50224	-0.329212	-0.595296	-0.778654	1.19067	1.18967	1.08282
RNA-binding protein Raly	RALY			0.255641	-0.116105	1	3.3	32.463	3.1691	0.0174234	0.012584	0.0128494	-0.331523	-0.22813	0.254194	0.199455	0.0867051	-0.0147562
GTP-binding nuclear protein Ran	RAN			0.936061	-0.101846	6	29.6	24.423	16.268	-0.00731182	0.0969425	-0.0241902	-0.0476055	-0.147931	-0.0445606	0.0965708	0.02207	0.0648177
Ran-specific GTPase-activating protein	RANBP1			0.45653	0.0896697	3	19.4	23.31	7.5027	-0.0418565	-0.104339	-0.0892237	0.0819772	0.105072	-0.153459	0.107499	0.0791964	0.0239349
E3 SUMO-protein ligase RanBP2	RANBP2			0.0239393	-0.00262121	13	7.1	358.2	63.129	0.0471879	-0.0168184	0.0421714	-0.0388936	0.0479603	0.0556105	-0.0694647	-0.0569866	-0.00196516
Ran-binding protein 3	RANBP3			0.32007	-0.249532	1	1.4	60.209	0.83987	0.495372	0.306631	-0.239533	0.345278	-0.0751361	-0.456266	-0.221127	-0.387319	0.240902
Ran-binding protein 9	RANBP9			0.280612	0.116891	1	1.9	77.846	1.5262	0.0840822	-0.00176324	-0.213383	-0.190836	0.297946	0.1125	0.165193	-0.235333	-0.00960366
Ran GTPase-activating protein 1	RANGAP1			2.50261	-0.135086	2	4.8	63.541	40.652	0.0573573	0.082716	0.0601399	-0.0291973	-0.0915094	-0.084338	0.0344241	-0.0817122	0.0609214
Ras-related protein Rap-1A	RAP1GDS1			0.193472	0.137438	5	27.7	20.987	2.9658	-0.881906	-1.70492	-1.03488	-0.937344	-1.27009	-1.00196	2.294	2.42863	2.11726
Ras-related protein Rap-2b;Ras-related protein Rap-2a	RAP2B;RAP2A			2.13796	0.479287	2	14.2	20.504	4.4013	-0.600523	-0.523138	-0.489552	0.0887669	-0.219404	-0.0447143	0.61094	0.636886	0.549541
Ras-related protein Rap-2c	RARS			0.378241	0.0928479	2	10.9	20.745	0.97108	-0.842977	-0.753496	-0.669398	-0.5537	-0.841146	-0.592481	1.3796	1.57296	1.30944
Ras GTPase-activating protein 1	RASA1			0.410496	0.0370513	1	1.3	116.4	1.815	-0.00646189	0.0818413	0.0452671	0.08692	0.121143	0.023737	-0.143578	-0.0939528	-0.106114
RAS guanyl-releasing protein 2	RASGRP2			1.31712	-0.0749333	2	2.8	69.248	2.7978	0.0691989	0.0853185	0.0854303	-0.00671831	0.0549567	-0.0330905	-0.0782746	-0.0816026	-0.0864166
Histone-binding protein RBBP4;Histone-binding protein RBBP7	RBBP4;RBBP7			0.698698	-0.154532	3	7.5	47.655	2.9096	0.0287843	0.132241	0.029692	-0.0248341	-0.277908	0.0298637	0.081962	-0.0229037	0.0319041
Splicing factor 45	RBM17			0.0517577	0.0180707	1	2.2	44.961	0.59413	-0.00631481	0.0983047	-0.0429552	-0.170408	0.0567631	0.216891	-0.0307224	-0.126111	0.013354
RNA-binding protein 25	RBM25			0.329577	0.021934	5	8.2	100.18	10.261	0.0121099	-0.0173143	-0.0408879	0.00124848	0.0482846	-0.0298234	-0.0737277	0.0330651	0.0758471
RNA-binding protein 28	RBM28			0.381077	-0.101499	1	1.2	85.737	0.57423	0.0106456	0.222949	0.00937695	0.065169	-0.193625	0.0669302	-0.000877861	-0.120328	-0.0514384
RNA-binding protein 39	RBM39			0.193803	-0.0301169	6	14.7	59.379	48.25	-0.0368467	-0.087738	-0.136113	-0.0525451	-0.0779577	-0.220546	-0.175724	0.821879	-0.0256074
RNA-binding protein 4B;RNA-binding protein 4	RBM4B;RBM4			0.141443	0.0392381	1	2.5	40.149	0.73668	-0.010498	0.142671	-0.138537	0.137308	-0.0788327	0.0528753	-0.0472156	-0.0832394	0.0342696
RNA-binding protein 8A	RBM8A			0.71551	0.116298	1	10.9	19.889	1.0316	-0.0713786	-0.115664	0.0481843	-0.0308913	0.162136	0.0787896	0.087861	0.0261519	-0.176387
Protein RCC2	RCC2			0.0717087	-0.0148702	4	7.9	56.084	4.4664	-0.0325301	0.0808699	-0.0248952	-0.0179285	-0.109898	0.10666	0.0170808	0.00889472	-0.0194521
Retinol dehydrogenase 14	RDH14			0.783208	0.202058	1	2.7	36.864	0.67685	-0.152854	0.0685327	-0.0933599	0.314392	-0.0282658	0.142367	-0.0486469	-0.18474	-0.00862456
Radixin	RDX			1.16092	0.208522	10	13.6	68.563	2.3499	0.0641084	-0.117408	-0.0826642	0.289499	0.11254	0.0875648	-0.0898558	-0.134449	-0.120533
ATP-dependent DNA helicase Q1	RECQL			0.184138	0.0245385	3	4.2	73.457	6.8869	-0.0770717	0.0255823	-0.0584657	-0.0916572	0.0243858	0.0309317	0.0770066	0.108316	-0.030226
Receptor expression-enhancing protein 5	REEP5			0.624433	0.22164	2	7.9	21.493	2.5482	-0.14192	-0.0242403	-0.0332323	0.0477206	0.460987	-0.043181	-0.145891	-0.0392086	-0.0722323
Protein RER1	RER1			0.199483	0.0326991	3	18.9	22.958	16.912	-0.0365678	-0.0905395	0.0698697	0.0213193	-0.0626318	0.0821721	-0.0701096	0.0523119	0.0429775
Oligoribonuclease, mitochondrial	REXO2			0.100941	0.0204526	1	4.2	26.832	2.7019	0.0995501	-0.0210844	-0.12738	-0.0424558	-0.00952069	0.0644204	-0.00528076	-0.0735607	0.124113
Regulator of G-protein signaling 7-binding protein	RGS7BP			0.899786	0.232314	1	5.1	28.962	0.5461	-0.216984	-0.23557	0.052015	0.222409	-0.0414182	0.115411	0.0278232	0.0205774	0.0645382
Synembryn-A	RIC8A			0.624365	0.169435	1	2.3	59.709	16.009	0.0705105	-0.043783	-0.202817	0.0212018	0.296421	0.0145926	0.0183578	-0.0340702	-0.131612
Rapamycin-insensitive companion of mTOR	RICTOR			0.541681	-0.12841	1	0.4	192.22	1.236	0.216467	0.0312286	0.0712478	0.112268	-0.188504	0.00994947	-0.0670263	-0.00806034	-0.168769
Telomere-associated protein RIF1	RIF1			0.441672	-0.0801753	1	0.5	274.46	1.2975	0.0640304	-0.0111872	0.167302	-0.122521	0.0630004	0.0391393	-0.0845531	-0.0587865	-0.0476226
Required for meiotic nuclear division protein 1 homolog	RMND1			0.618436	0.0817837	1	2.9	51.603	1.1343	-0.021807	-0.006542	-0.0515199	0.0135867	0.169615	-0.0177198	0.0234246	-0.227245	0.127008
Ribonuclease T2	RNASET2			0.344909	0.0508221	2	7.8	29.48	4.0329	-0.088528	0.0015795	-0.0186449	0.114522	-0.0739483	0.00629944	0.0646482	0.0255936	-0.0227194
E3 ubiquitin-protein ligase RNF14	RNF14			0.0759682	0.102295	1	6.1	53.837	14.395	0.682916	0.0864002	-0.751681	0.116272	0.495444	-0.287196	-0.235755	-0.1439	0.0463018
E3 ubiquitin-protein ligase RNF216	RNF216			0.524107	-0.135358	1	1.2	99.405	0.6277	0.0990363	0.258424	-0.0637714	-0.139784	-0.0561599	0.083558	0.128285	-0.195375	-0.105412
Ribonuclease inhibitor	RNH1			0.125229	0.0135703	8	23.6	49.973	91.268	0.0153672	-0.0888231	0.0102057	-0.0254014	-0.030703	0.033565	0.0430093	0.0484073	0.00317473
Aminopeptidase B	RNPEP			0.718546	0.0783756	6	10.9	72.595	7.2721	-0.00239468	-0.0411667	-0.0761864	-0.0152397	0.12806	0.0025585	0.00352462	-0.00475491	0.0144007
Rho-associated protein kinase 2	ROCK2			0.731808	0.177188	1	0.6	160.9	0.78107	0.139157	-0.136797	-0.0918864	0.0984376	0.286677	0.0569221	-0.171055	-0.0209632	-0.15169
Replication protein A 70 kDa DNA-binding subunit;Replication protein A 70 kDa DNA-binding subunit, N-terminally processed	RPA1			0.608534	-0.0368537	4	7	68.137	10.96	0.0660596	0.00107299	-0.00560919	-0.0198597	0.0106301	-0.039808	0.0180773	-0.0438045	0.0220431
Replication protein A 32 kDa subunit	RPA2			0.0195119	0.0072865	2	7.8	29.247	3.1812	0.045285	-0.07857	0.103696	-0.190995	0.113188	0.170078	0.0481602	-0.1158	-0.0862407
Replication protein A 14 kDa subunit	RPA3			0.871255	0.401092	1	13.2	13.569	24.611	-0.202602	0.191228	-0.49606	0.0898087	0.363224	0.242807	-0.064537	-0.00690142	-0.108165
60S ribosomal protein L10;60S ribosomal protein L10-like	RPL10;RPL10L			0.666761	-0.0822632	5	22.9	24.604	8.6658	0.00711685	0.0299026	0.0731719	-0.139563	-0.0389209	0.0418857	0.0274156	-0.027798	0.035591
60S ribosomal protein L10a	RPL10A			0.195817	-0.0310827	2	9.7	24.831	4.0648	0.105531	0.021488	-0.0176973	0.10017	-0.0632218	-0.020875	0.00091939	-0.0304391	-0.0870738
60S ribosomal protein L11	RPL11			0.779654	-0.0601144	2	11.8	20.252	2.1963	0.0572585	-0.0428596	-0.0156558	-0.03605	-0.0470545	-0.0984958	0.0982024	0.0551519	0.0383045
60S ribosomal protein L12	RPL12			1.2426	-0.137942	6	44.8	17.818	38.838	0.0895063	0.0218321	0.0428161	-0.182395	-0.0307273	-0.046549	0.0287847	0.0122101	0.0733236
60S ribosomal protein L13	RPL13			0.396636	-0.0780568	6	27.5	24.261	13.648	0.113231	-0.0762369	0.126033	0.0414774	-0.125186	0.0125647	0.00343328	-0.0348565	-0.0516582
60S ribosomal protein L13a;Putative 60S ribosomal protein L13a protein RPL13AP3	RPL13A;RPL13AP3			1.60965	-0.129789	4	18.7	23.577	7.2934	0.012673	0.102409	0.00934632	-0.0611405	-0.0745177	-0.12928	0.0441088	0.0143544	0.0908488
60S ribosomal protein L14	RPL14			0.855925	-0.101253	5	27	23.432	120.43	0.058848	0.0986377	0.012915	-0.126198	-0.0506644	0.0435031	0.0620092	-0.0394653	-0.0507833
60S ribosomal protein L15	RPL15			0.541217	-0.0890457	3	12.7	24.146	7.1333	0.000443041	0.129541	-0.0249478	-0.015902	0.0156941	-0.161894	0.0125326	-0.0240596	0.0773943
60S ribosomal protein L17	RPL17			2.19097	-0.137885	6	36.4	21.397	40.195	0.0105015	0.0781119	0.0470404	-0.0773977	-0.128153	-0.0724493	0.0743566	0.0608604	0.0159311
60S ribosomal protein L18	RPL18			0.124571	-0.0164806	4	25.5	21.634	44.944	0.0533048	-0.0161565	-0.0486127	-0.096177	0.018528	0.0167426	0.067502	-0.0417373	0.0554079
60S ribosomal protein L18a	RPL18A			1.01537	-0.0969822	6	29	20.762	35.698	0.117906	0.0103914	-0.0153451	-0.0960725	-0.0454544	-0.0364671	0.11863	-0.00860139	-0.0361853
60S ribosomal protein L19	RPL19			0.309892	-0.0321552	3	17.3	23.466	31.671	0.0192308	-0.0146756	0.0569389	0.0023365	-0.0814906	0.0441826	0.111137	-0.0741748	-0.0546834
60S ribosomal protein L21	RPL21			0.238872	-0.0577188	1	4.4	18.565	0.78393	-0.00877306	-0.019261	0.0459333	0.131138	-0.172534	-0.113861	0.105287	0.133896	-0.0930232
60S ribosomal protein L22	RPL22			0.194874	-0.0961789	2	21.9	14.787	113.54	0.0338559	0.113965	0.0176947	0.235901	0.0385832	-0.397506	0.0237439	0.0260931	-0.0835297
60S ribosomal protein L23	RPL23			0.54824	-0.0305836	4	37.9	14.865	37.573	0.0664528	-0.00717036	-0.0049128	-0.0222857	-0.00629547	-0.00879998	-0.0103134	0.0166396	-0.014513
60S ribosomal protein L24	RPL24			0.205358	-0.0219261	3	10.8	17.779	5.1424	-0.0225312	-0.0572063	0.0475675	-0.0696322	-0.0492418	0.0209256	0.0943252	0.00659127	0.0380035
60S ribosomal protein L27	RPL27			0.029605	-0.00714162	2	11.8	15.798	1.6903	-0.0599243	-0.026837	0.0177637	0.00889376	0.0810859	-0.180402	0.0605065	0.07065	0.0370656
60S ribosomal protein L27a	RPL27A			1.15112	-0.127053	3	20.3	16.561	34.464	0.00952646	0.0759523	0.0941877	-0.106493	-0.117762	0.0227633	0.026413	0.0278934	-0.0236793
60S ribosomal protein L28	RPL28			0.632954	-0.120063	4	21.9	15.747	41.066	-0.0162742	0.188534	-0.0430746	-0.0652445	-0.00695118	-0.158809	0.104971	0.0060428	-0.000392444
60S ribosomal protein L3	RPL3			0.253441	-0.0289674	13	37.2	46.108	85.019	0.0463601	-0.0267404	0.00830258	-0.0387238	0.0574475	-0.0777036	-0.0642844	0.0478432	0.0563005
60S ribosomal protein L30	RPL30			1.83953	-0.0641268	4	39.1	12.784	17.142	0.0446927	0.0579111	0.0324511	-0.018741	0.0043789	-0.0429636	-0.0141997	-0.096719	0.0419912
60S ribosomal protein L31	RPL31			0.0464265	0.00947519	2	13.6	14.463	4.6654	-0.113147	0.0807624	0.0425842	0.00450897	0.0804815	-0.046365	0.00448402	-0.0390776	-0.00542996
60S ribosomal protein L32	RPL32			0.781776	0.0894789	2	12.6	15.86	1.7729	-0.0403094	0.029523	0.015858	0.163189	-0.000504974	0.110825	-0.142811	-0.0677646	-0.0592024
60S ribosomal protein L34	RPL34			0.203776	-0.0513718	4	28.2	13.293	4.7437	-0.0181837	-0.0608544	0.16862	-0.149879	0.0766553	0.00869062	0.0251921	-0.047758	0.00631931
60S ribosomal protein L35a	RPL36			0.952648	-0.08005	4	33.6	12.538	5.6647	0.0495789	0.0165861	0.0126829	0.00135633	-0.0371674	-0.125491	0.0779801	-0.00296751	0.0162435
60S ribosomal protein L36a	RPL36A			0.611979	-0.112322	1	7.5	12.441	1.5651	0.149332	0.0370659	-0.133545	-0.0857612	-0.100834	-0.0975173	-0.00546959	0.165374	0.0801574
60S ribosomal protein L37	RPL37			0.0448095	-0.00926832	3	23.7	11.078	2.4374	-0.0503463	0.0803095	-0.0511247	-0.114232	0.0780392	-0.0127736	0.0158319	0.0926296	-0.0295321
60S ribosomal protein L38	RPL38			0.124565	0.0323513	2	28.6	8.2178	3.2808	-0.131205	0.148537	0.0217926	0.0353131	-0.0355421	0.136407	-0.00905201	-0.195724	0.0382754
60S ribosomal protein L4	RPL4			0.475668	-0.0448188	11	27.4	47.697	108.13	0.000627205	0.0124781	0.0370745	-0.0199598	0.035791	-0.100108	0.0425782	-0.0121739	0.012494
60S ribosomal protein L5	RPL5			0.10997	-0.0140685	6	21.9	34.362	27.674	-0.0372621	0.0423951	0.0273472	0.0744485	-0.0316965	-0.0524772	0.0342777	-0.0388994	-0.00933155
60S ribosomal protein L6	RPL6			0.170974	0.0727153	4	14.9	32.728	5.8357	-0.0355374	0.130782	-0.137903	0.337835	-0.0553891	-0.106958	-0.0463093	-0.26985	0.192133
60S ribosomal protein L7	RPL7			0.0797149	0.00395978	4	19.4	29.225	6.9077	3.33786e-05	0.0458332	-0.00314448	0.0324631	0.0152711	0.0068672	0.0287951	-0.0690078	-0.0483091
60S ribosomal protein L7a	RPL7A			0.101268	0.0126306	11	34.6	29.995	220.28	0.0135118	-0.0632661	-0.0165311	-0.00282371	0.054245	-0.079815	0.0109834	0.0743115	0.018186
60S ribosomal protein L8	RPL8			0.276951	-0.0301957	3	22.2	28.024	15.043	0.0819171	0.0343007	0.109673	-0.0241839	0.0532363	0.106251	-0.0784977	-0.109196	-0.164698
60S ribosomal protein L9	RPL9			0.629378	-0.0977458	5	33.9	21.863	17.324	0.041934	0.0586734	-0.019067	-0.0556164	0.0352373	-0.191318	0.0234621	0.0953714	0.0201247
60S acidic ribosomal protein P0;60S acidic ribosomal protein P0-like	RPLP0;RPLP0P6			1.15456	-0.0849049	8	33.4	34.273	65.338	0.114293	0.00530222	0.0221205	-0.0460337	-0.0238751	-0.0430899	-0.0423316	-0.00955359	0.0319695
Dolichyl-diphosphooligosaccharide--protein glycosyltransferase subunit 1	RPN1			0.101981	-0.00405045	5	8.9	68.569	45.429	0.0169443	-0.00775909	-0.0204189	-0.00207669	0.00437487	-0.0256832	0.00171879	-0.0279002	0.0696017
40S ribosomal protein S10	RPS10			0.199369	0.0339185	1	5.5	18.898	0.6865	-0.0690029	-0.113034	0.0772314	-0.0583856	0.0495826	0.00575352	0.0697556	0.00925859	0.037642
40S ribosomal protein S11	RPS11			1.49793	-0.133006	6	36.7	18.431	57.068	0.0535324	0.0542672	0.0879884	-0.127207	-0.08303	0.00700622	0.0664078	-0.012787	-0.0373764
40S ribosomal protein S12	RPS12			0.583881	0.0599227	5	32.6	14.515	10.405	0.013196	-0.0565037	-0.0106747	0.12381	-0.00105577	0.00303152	-0.0862848	0.0992223	-0.0759389
40S ribosomal protein S13	RPS13			0.847966	-0.183871	1	4.6	17.222	0.76094	0.0312842	0.0575308	0.132063	-0.208432	0.0818928	-0.204196	-0.0273688	0.119702	0.0263263
40S ribosomal protein S14	RPS14			0.130454	-0.0173033	4	29.1	16.273	16.171	-0.0921333	0.00997713	0.0563536	-0.0557745	0.0152656	-0.0372038	0.0623646	0.0741123	-0.0241599
40S ribosomal protein S15a	RPS15A			0.743172	-0.0822606	6	41.5	14.839	10.503	0.0464625	0.103886	-0.0484188	-0.0967479	-0.016173	-0.0319317	0.0424311	0.00265174	0.00664207
40S ribosomal protein S16	RPS16			1.18561	-0.124339	1	5.5	16.445	2.3905	0.165781	0.0509633	-0.000932587	-0.0495574	-0.0566365	-0.0510119	0.0159332	-0.0972429	0.0315052
40S ribosomal protein S17	RPS17			0.618626	-0.0966719	2	23.7	15.55	13.738	0.0804413	0.0807966	-0.0819678	-0.101145	-0.127364	0.0177637	0.103757	0.0157222	0.0207978
40S ribosomal protein S19	RPS19			0.664072	0.121729	4	24.1	16.06	8.9036	-0.0931262	-0.0924085	0.0744456	0.101665	0.18191	-0.0294763	-0.0862456	0.00648616	-0.0544478
40S ribosomal protein S2	RPS2			4.35595	-0.0910357	5	18.1	31.324	15.539	0.0557015	0.0428102	0.0551596	-0.0401991	-0.043454	-0.0357828	-0.00823207	-0.037214	0.0200124
40S ribosomal protein S20	RPS20			0.0490136	0.00861625	2	19.3	13.373	4.7665	-0.000732526	-0.0175281	-0.115258	-0.119441	0.0488509	-0.0370792	0.0593421	0.11444	0.0762073
40S ribosomal protein S21	RPS21			0.766456	-0.10934	1	12	9.1113	1.2714	0.0582745	0.154627	-0.0330687	-0.0379751	0.00836102	-0.118573	0.0359936	-0.0306031	-0.028234
40S ribosomal protein S23	RPS23			1.12362	-0.109018	3	21	15.807	8.2715	0.122969	0.00783051	-0.0098647	-0.100739	-0.036144	-0.0692367	0.040023	0.0104212	0.0435425
40S ribosomal protein S24	RPS24			0.166781	0.0527765	1	9	15.423	0.64921	-0.0646404	-0.0753229	0.0923094	-0.0686849	-0.0701298	0.24949	0.00785493	0.0112465	-0.0733214
40S ribosomal protein S25	RPS25			0.631042	0.0383563	3	22.4	13.742	4.7069	-0.0426026	0.00925107	-0.0130523	0.0309075	0.0579203	-0.0201629	0.0300987	-0.0301294	-0.0134285
40S ribosomal protein S26	RPS26			0.47583	-0.405898	1	13	13.015	1.7544	0.180169	0.160682	-0.033124	0.420341	-0.600377	-0.729931	0.0393134	-0.146781	0.718508
Ubiquitin-40S ribosomal protein S27a;Ubiquitin;40S ribosomal protein S27a;Ubiquitin-60S ribosomal protein L40;Ubiquitin;60S ribosomal protein L40;Polyubiquitin-B;Ubiquitin;Polyubiquitin-C;Ubiquitin	RPS27A;UBA52;UBB;UBC			0.0282966	0.00436541	5	39.7	17.965	68.291	-0.0172355	-0.0887091	0.0786753	-0.039728	0.00353542	0.0220194	0.0468331	-0.0182225	0.0216336
40S ribosomal protein S27-like;40S ribosomal protein S27	RPS27L;RPS27			0.100363	0.0192961	1	9.5	9.4771	1.9926	-0.0449779	0.0583074	-0.0199003	0.083132	-0.106015	0.0742006	-0.0469875	0.0159915	-0.0049491
40S ribosomal protein S28	RPS28			0.258258	-0.157808	1	13	7.8409	0.80622	-0.188466	0.4643	-0.110254	0.0521057	6.41122e-06	-0.359956	-0.185841	0.151783	0.185124
40S ribosomal protein S3	RPS3			1.0659	-0.0434429	16	65.4	26.688	128.95	-0.000517428	0.0188274	0.0443737	-0.0125042	-0.0503317	-0.00480917	-0.000941966	-0.0105891	0.025294
40S ribosomal protein S3a	RPS3A			2.14455	-0.130253	10	38.3	29.945	44.352	0.0986982	0.0360786	0.0552753	-0.102597	-0.0501838	-0.0479256	-0.0113169	0.0284878	0.00228485
40S ribosomal protein S4, X isoform	RPS4X			0.00189652	-0.00019633	5	22.1	29.597	7.6923	-0.00677077	-0.0186225	0.0539399	0.0594915	-0.0110166	-0.0205172	-0.0271595	-0.0767293	0.0561863
40S ribosomal protein S4, Y isoform 2;40S ribosomal protein S4, Y isoform 1	RPS4Y2;RPS4Y1			0.756714	-0.168126	4	11.8	29.295	1.2136	0.0889589	-0.00899252	0.151863	0.0356437	-0.0412864	-0.266905	0.116351	0.0488751	-0.115706
40S ribosomal protein S5;40S ribosomal protein S5, N-terminally processed	RPS5			0.472305	-0.106893	5	27.5	22.876	22.009	0.119957	0.0975153	-0.0313421	0.0126196	0.066835	-0.214003	0.0650964	-0.0716946	-0.0361815
40S ribosomal protein S6	RPS6			0.629895	-0.0702316	3	14.9	28.68	14.609	0.0687744	-0.0385782	0.0711622	0.0235388	-0.0970486	-0.0358267	0.0703545	-0.0988671	0.0452924
40S ribosomal protein S7	RPS7			1.70994	-0.100769	2	8.8	22.127	3.0861	0.0953909	0.0356551	0.0295337	-0.0301709	-0.0801501	-0.0314061	0.00608767	-0.074036	0.0578974
40S ribosomal protein S8	RPS8			0.558794	-0.0530426	5	31.2	24.205	142.42	0.0769991	-0.0263805	0.0243008	-0.0868507	-0.00598966	0.00863192	-0.01597	0.00626045	0.0278003
40S ribosomal protein S9	RPS9			0.385099	0.0423687	4	19.6	22.591	4.5269	-0.119214	0.0234144	-0.0195971	0.0400679	-0.00417789	-0.0241804	0.130175	0.0512889	-0.068975
40S ribosomal protein SA	RPSA			0.358468	0.080042	3	12.9	32.854	13.828	0.0230494	-0.0693669	-0.140081	0.064333	-0.138162	0.127557	0.181921	0.0612699	-0.101719
Ribosome-binding protein 1	RRBP1			0.650544	-0.0901755	13	22.3	152.45	133.54	0.0204876	0.127521	-0.0113043	-0.08165	0.0478351	-0.100007	-0.0271057	0.0372027	-0.00417704
Ribonucleoside-diphosphate reductase large subunit	RRM1			0.29444	0.0170531	5	4.9	90.069	6.7472	-0.0409693	0.0184527	0.0351642	0.0264812	0.0241818	0.0131439	-0.0210272	-0.0356696	-0.010956
Ribonucleoside-diphosphate reductase subunit M2 B	RRM2B			0.130148	0.053094	2	5.7	40.736	3.32	0.0144147	-0.0738082	-0.0825027	0.0338858	0.244601	-0.261101	-0.0626281	0.238711	-0.0427712
RRP12-like protein	RRP12			0.907871	0.137011	5	4.9	143.7	13.603	-0.159255	-0.123845	0.0417297	0.0654221	-0.00544077	0.109681	0.00440009	0.086115	-0.0100057
Ribosomal L1 domain-containing protein 1	RSL1D1			0.00620899	-0.00244447	7	17.1	54.972	35.769	0.11641	-0.182559	0.142922	-0.124083	0.13004	0.0634826	-0.0770117	-0.00484688	-0.0555517
tRNA-splicing ligase RtcB homolog	RTCB			0.188241	-0.154292	1	2	55.21	0.86411	0.408006	0.14103	-0.238905	-0.546514	0.26562	0.128149	-0.219479	-0.350763	0.421658
Reticulon-1	RTN1			1.15121	0.135043	1	1	83.617	1.9481	-0.125737	-0.0693607	-0.060046	-0.0496765	0.0794538	0.120208	0.119551	-0.092174	0.0865829
Reticulon-4	RTN4			0.546153	0.189709	1	1.1	129.93	1.097	-0.17187	-0.314429	0.168658	0.193919	0.0206454	0.0369235	0.134903	0.0690894	-0.129037
Rotatin	RTTN			0.0650243	0.0128677	1	0.3	248.63	1.389	0.0820888	-0.0897628	0.0203343	-0.0589701	0.00688389	0.10335	-0.00910648	-0.0308767	-0.015139
RUN and FYVE domain-containing protein 1	RUFY1			0.082516	-0.0269815	1	2.3	79.817	17.435	0.256827	0.0602346	-0.0621083	0.164481	0.0804138	-0.0708859	-0.229097	-0.334748	0.143684
RuvB-like 1	RUVBL1			0.128738	-0.0157603	9	24.6	50.227	77.245	0.0485519	-0.0380488	-0.000566376	-0.0857855	0.012522	0.0359193	0.0190326	-0.0506006	0.0677773
RuvB-like 2	RUVBL2			0.151365	-0.0125356	5	14.9	51.156	9.3067	-0.0116027	-0.0434282	0.0445857	0.0165545	-0.0413784	-0.0232282	-0.0167212	0.0577019	0.0263185
Protein S100-A11;Protein S100-A11, N-terminally processed	S100A11			0.556679	0.293561	2	23.8	11.74	3.8837	-0.244776	0.32454	-0.326471	0.0593387	0.142948	0.431688	-0.00164133	-0.00511434	-0.37171
Protein S100-A4	S100A4			0.277018	0.0852313	3	26.7	11.728	5.4687	-0.398841	-0.133717	-0.461189	-0.386002	-0.206159	-0.145892	0.630596	0.667219	0.442786
Protein S100-A6	S100A6			0.0111006	-0.00506579	1	8.9	10.18	1.9506	-0.0547866	0.0548731	-0.0596887	0.266559	-0.177324	-0.164034	-0.0227576	0.0272457	0.138715
Protein SAAL1	SAAL1			0.100025	0.0504336	1	4.4	53.557	0.72196	-0.229942	0.234059	-0.0632013	0.197293	0.0964039	-0.201481	0.116489	-0.0689535	-0.0718649
Phosphatidylinositide phosphatase SAC1	SACM1L			0.301655	-0.0179728	4	6.1	66.966	5.4407	0.0335425	-0.025066	0.0556523	0.0047406	0.0070742	-0.0016044	-0.062898	0.00524426	-0.00788387
SUMO-activating enzyme subunit 1;SUMO-activating enzyme subunit 1, N-terminally processed	SAE1			0.533307	-0.0853261	2	8.7	38.449	8.3358	0.121031	0.106678	0.00805102	-0.062185	-0.0729778	0.114945	5.88223e-06	-0.201322	-0.00542393
Scaffold attachment factor B1;Scaffold attachment factor B2	SAFB;SAFB2			0.511493	-0.117153	4	5.8	102.64	50.086	-0.00841385	0.084341	0.0236485	-0.206207	-0.15244	0.106763	0.0635455	0.111073	-0.0135091
Deoxynucleoside triphosphate triphosphohydrolase SAMHD1	SAMHD1			0.167325	0.0261213	16	28.4	72.2	89.61	0.00728999	-0.0830072	-0.0193196	-0.0762318	-0.037321	0.0968799	0.0362424	0.0614674	0.0228018
GTP-binding protein SAR1b;GTP-binding protein SAR1a	SAR1B;SAR1A			0.024764	-0.00295563	1	5.6	22.41	1.4267	-0.0246893	-0.0328808	0.0252392	0.0542111	-0.0660292	-0.0293796	-0.0184476	-0.0491881	0.149966
SAP domain-containing ribonucleoprotein	SARNP			0.52048	0.112562	3	12.4	23.671	0.79048	-0.0808475	-0.152979	0.158648	0.091099	0.0644065	0.107003	-0.092884	-0.0337617	-0.0518832
Serine--tRNA ligase, cytoplasmic	SARS			0.596735	-0.0716555	1	1.8	58.777	1.4623	0.0669811	0.0755676	-0.0537123	-0.107081	-0.025574	0.00652462	-0.110335	0.101579	0.0548516
U4/U6.U5 tri-snRNP-associated protein 1	SART1			0.328079	0.0662967	1	1.4	90.254	0.52459	-0.0495889	0.0540254	-0.0829763	0.108241	0.116266	-0.104157	0.0974722	0.0243915	-0.154872
SAM and SH3 domain-containing protein 1	SASH1			0.189546	0.217254	1	0.8	136.65	1.3976	-0.164426	-0.0404121	-0.170464	-0.355316	0.965123	-0.333348	-0.0932654	0.471858	-0.270947
DNA-binding protein SATB1	SATB1			0.612815	-0.140746	2	2	85.956	1.5964	0.110564	0.103496	0.0104551	0.0739481	-0.254527	-0.0171442	0.0234795	-0.0538308	0.0123601
Splicing factor, arginine/serine-rich 15	SCAF4			0.766526	-0.191068	1	0.9	125.87	0.54768	0.0942701	0.141387	-0.105717	-0.320057	-0.065499	-0.0577086	-0.0712469	0.187505	0.205867
Secretory carrier-associated membrane protein 2	SCAMP2			0.241444	0.0459609	2	9.7	36.648	47.747	0.0613106	-0.0602023	-0.00295395	0.143991	0.072953	-0.0809073	-0.0232014	-0.0143434	-0.0878448
Secretory carrier-associated membrane protein 3	SCAMP3			0.085192	0.0381401	1	4.6	38.287	1.9134	0.0201934	-0.164412	0.143559	-0.222588	0.193177	0.143172	-0.180954	-0.0640379	0.140692
Secretory carrier-associated membrane protein 4	SCAMP4			0.184336	-0.0371944	2	8.3	25.728	59.273	-0.0506491	-0.041665	0.137562	-0.0765957	-0.0602069	0.0704673	0.117753	0.012943	-0.100807
Scavenger receptor class B member 1	SCARB1			0.30696	0.0535718	2	4	60.877	4.9761	-0.0489513	-0.0137897	-0.148338	-0.133661	0.0494812	0.033817	0.061404	0.193915	0.0149242
Sex comb on midleg-like protein 2	SCML2			0.589416	0.161554	1	2.1	77.256	1.2242	-0.223569	0.00488006	-0.0197579	0.279317	-0.00923491	-0.0238663	0.0347723	0.132454	-0.166193
Serologically defined colon cancer antigen 8	SDCCAG8			2.03348	-0.128712	1	1.5	82.681	1.9005	0.0531208	0.0877836	0.00941849	-0.0713003	-0.107962	-0.05655	0.128931	-0.0800301	0.0453906
Succinate dehydrogenase [ubiquinone] flavoprotein subunit, mitochondrial	SDHA			0.194398	0.0152011	6	9.9	72.691	22.312	-0.0686115	0.00118086	0.0067038	0.0262705	-0.0349983	-0.00639587	-0.0498309	0.0615261	0.072957
Succinate dehydrogenase [ubiquinone] iron-sulfur subunit, mitochondrial	SDHB			0.671389	-0.089403	4	14.6	31.629	12.841	0.0930389	0.0879086	0.0464345	0.074714	0.00894954	-0.124491	-0.12406	-0.0856634	0.0319706
Protein SEC13 homolog	SEC13			0.404648	-0.589886	1	5.3	35.54	0.84549	0.230525	0.583934	-0.0842396	0.812509	-0.763053	-1.0889	0.14619	-0.305344	0.477177
Protein transport protein Sec23A	SEC23A			1.23482	0.0646335	1	1.4	86.16	11.161	-0.0112748	0.0117484	-0.0415284	0.0368953	0.0888114	0.027139	0.178104	-0.157825	-0.123268
Protein transport protein Sec23B	SEC23B			0.669691	0.222546	1	1.4	86.478	24.614	0.0592149	0.0444192	-0.359706	0.0676826	0.261716	0.0821687	-0.174803	-0.123293	0.151402
Protein transport protein Sec24C	SEC24C			0.029048	-0.00416807	4	4.4	118.32	45.367	0.00470829	0.0864864	0.0161865	0.110956	-0.0254145	0.00933531	0.0376776	-0.0931872	-0.137947
Protein transport protein Sec24D	SEC24D			0.762644	0.130957	1	0.8	113.01	2.4127	-0.163128	-0.0289536	-0.175841	-0.114547	0.0976499	0.0418465	0.100109	0.0905061	0.16116
Protein transport protein Sec31A	SEC31A			0.0195278	-0.00566852	5	4.6	133.01	6.3627	0.140878	-0.0720598	0.00599194	-0.0911882	-0.0106648	0.159657	-0.0449333	-0.0758111	-0.00306845
Protein transport protein Sec61 subunit alpha isoform 1;Protein transport protein Sec61 subunit alpha isoform 2	SEC61A1;SEC61A2			0.311786	0.0347819	5	9.9	52.264	8.2012	-0.0388206	-0.0150488	0.006288	-0.0316614	-0.0174278	0.105854	-0.00398398	-0.0148346	0.0184373
Protein transport protein Sec61 subunit beta	SEC61B			0.261206	0.112776	1	15.6	9.9743	1.0486	-0.279402	-0.0756086	0.237468	0.157633	0.15711	-0.0939571	-0.116663	0.11104	-0.0888191
Translocation protein SEC63 homolog	SEC63			0.557444	-0.0995438	5	7.6	87.996	89.064	0.0527444	0.0153495	0.11368	-0.172272	0.0825791	-0.0271641	-0.0858503	0.0188729	0.0108622
Septin-7	SEPT7			0.148827	-0.0283323	3	7.1	50.679	3.706	0.0711584	0.0700965	-0.086034	-0.0956802	-0.00424295	0.0701473	0.0883597	-0.148025	0.0430224
Plasminogen activator inhibitor 1 RNA-binding protein	SERBP1			0.116902	-0.0225505	3	8.3	44.965	5.6689	0.125331	-0.0970902	0.0622261	0.0466366	0.0101766	-0.0339977	-0.0799467	-0.000575908	-0.0239579
Serine incorporator 1	SERINC1			0.313309	-0.122851	1	2	50.494	2.6251	0.204911	-0.0190416	0.0891806	-0.24864	-0.0928146	0.247952	-0.121035	-0.170805	0.119094
Serine incorporator 3	SERINC3			1.00422	0.452749	1	1.9	52.58	1.3318	-0.344496	-0.294957	-0.341904	-0.276963	0.217942	0.435912	0.408409	0.0106669	0.194192
Serpin B6	SERPINB6			1.2076	-0.121274	4	14.6	42.621	7.9255	0.073567	-0.00892533	0.0161632	-0.172387	-0.0733485	-0.0372826	-0.00998174	-0.0254596	0.246456
Serpin B8	SERPINB8			0.503778	0.0309278	4	11.8	42.766	9.0456	-0.00850286	-0.0587762	0.0158557	0.0250922	-0.0167255	0.0329932	0.00290198	0.00843547	0.00752772
Serpin B9	SERPINB9			0.212966	-0.0207124	5	14.6	42.403	8.1752	-0.0103195	-0.0489542	0.0732565	-0.0118845	-0.0370968	0.000826836	0.00558858	0.0116313	0.0257535
Serpin H1	SERPINH1			0.46125	-0.079736	1	1.9	46.44	0.55113	-0.0922887	0.0656508	0.116609	-0.0692126	-0.107676	0.0276519	0.187926	-0.0510698	-0.0687889
Protein SET;Protein SETSIP	SET;SETSIP			0.595557	0.19426	2	10	33.488	4.7038	-0.291983	-0.0227105	-0.0268177	0.308523	-0.00189426	-0.0653605	0.0283514	0.132534	-0.0518407
SET domain-containing protein 4	SETD4			1.07224	-0.833058	1	1.6	50.416	0.50019	0.617765	0.25712	0.490345	0.252082	-0.955501	-0.430524	0.544198	0.430934	-1.19762
Histone-lysine N-methyltransferase SETDB1	SETDB1			0.612049	0.253402	1	0.8	143.16	0.91369	-0.155579	-0.0847146	-0.100364	0.342531	0.30565	-0.228634	0.151022	-0.0635768	-0.157533
Splicing factor 1	SF1			1.15393	0.223246	1	2.2	68.329	2.3208	0.0568073	-0.0154912	-0.107517	0.355529	0.137465	0.110545	-0.127369	-0.399387	-0.00178046
Splicing factor 3A subunit 1	SF3A1			0.418201	0.49458	1	1.3	88.885	0.60451	0.0653167	-0.621101	0.764843	0.0101753	0.616072	1.06655	-0.466361	-0.925814	-0.50088
Splicing factor 3A subunit 3	SF3A3			0.505046	-0.104102	2	5.6	58.848	51.525	0.118958	0.100515	-0.0922387	-0.179519	-0.0200025	0.0144498	0.0370681	-0.115978	0.145549
Splicing factor 3B subunit 1	SF3B1			0.0976114	0.0105929	10	7.5	145.83	25.749	-0.076461	-0.0607554	0.0101438	-0.0840323	-0.024463	0.0132013	0.000344861	0.378162	-0.147339
Splicing factor 3B subunit 2	SF3B2			0.666237	-0.127959	1	1.6	100.23	1.1998	0.187364	-0.0568014	0.1344	0.0466975	-0.0570623	-0.10855	0.00881741	0.0554581	-0.201522
Splicing factor 3B subunit 3	SF3B3			0.627175	-0.0548807	7	8.3	135.58	30.27	0.032126	0.0641147	-0.0390393	0.0140682	-0.0605941	-0.0609147	0.0523733	-0.0129436	0.0196112
14-3-3 protein sigma	SFN			0.483525	0.0801336	4	13.3	27.774	2.5388	-0.142492	0.0336346	-0.152411	-0.0617286	0.0691431	-0.0282825	0.142506	0.0732832	0.0751487
Splicing factor, proline- and glutamine-rich	SFPQ			0.0935301	-0.00810675	10	12.9	76.149	92.099	0.00810994	0.0104374	0.0188939	-0.0485107	0.00357421	0.0580575	-0.0168832	-0.0477018	0.0228244
Vesicle transport protein SFT2B	SFT2D2			0.265883	0.0662566	2	16.9	17.779	4.1815	-0.0805525	0.0159665	0.0791353	0.197749	0.113806	-0.0982358	-0.183803	-0.0234664	-0.0117971
Sideroflexin-1	SFXN1			0.728508	0.0613665	1	4.7	35.619	0.98489	-0.0531116	-0.109874	-0.0342586	-0.0230203	0.0564569	-0.0465811	0.0444539	0.0834728	0.0912635
Sideroflexin-3	SFXN3			0.382976	-0.0487326	1	2.8	35.503	1.8481	-0.0522846	0.0972349	0.0574059	0.0411097	-0.0261082	-0.0588432	0.00929021	0.0353725	-0.0943757
Zeta-sarcoglycan	SGCZ			1.26507	-0.205712	1	7.7	32.948	0.58567	0.180639	0.179039	-0.0446441	-0.0924049	-0.129662	-0.080035	0.137154	-0.0994334	-0.0418504
Small glutamine-rich tetratricopeptide repeat-containing protein alpha	SGTA			0.216813	0.0834593	1	4.2	34.063	0.53122	-0.206092	0.204429	-0.115469	-0.0753831	0.0043612	0.204268	-0.0683499	-0.162919	0.223956
SH3 domain-binding glutamic acid-rich-like protein 3	SH3BGRL3			0.322191	0.0208684	2	19.4	10.438	1.5892	-0.208953	-0.282082	-0.269229	-0.21254	-0.22541	-0.25971	0.492622	0.409988	0.564116
SH3 domain-containing kinase-binding protein 1	SH3KBP1			0.288706	0.0321676	3	6.5	73.125	8.7563	-0.0499258	0.0804525	-0.0411951	0.0283756	0.056447	0.00101164	-0.036154	0.0346757	-0.0648858
SHC SH2 domain-binding protein 1	SHCBP1			0.23116	0.0686834	1	1.5	75.69	1.4444	-0.0933681	-0.0977097	0.130915	0.0976595	-0.123659	0.171887	-0.184647	0.123511	-0.0157864
Serine hydroxymethyltransferase, mitochondrial	SHMT2			0.0522448	0.00531463	7	13.5	55.992	10.019	-0.070863	-0.0488116	-0.0501894	-0.0701792	-0.098924	0.015183	0.0783287	0.146782	0.107475
Sedoheptulokinase	SHPK			0.601446	0.106277	1	3.1	51.49	3.062	-0.0925318	-0.0588513	0.106793	0.183209	0.0783427	0.0126897	0.149243	-0.288832	-0.0812591
Signal-induced proliferation-associated protein 1	SIPA1			0.0114059	-0.00289047	1	0.8	112.15	0.53655	0.113779	-0.133583	-0.0808518	0.021184	-0.026435	-0.104077	-0.0725757	0.147258	0.144103
Superkiller viralicidic activity 2-like 2	SKIV2L2			0.719273	0.0672456	5	3.9	117.8	9.2827	0.00713232	-0.0624434	-0.0629248	0.0581835	0.0689456	-0.0436282	-0.0382866	0.0653762	0.0164471
S-phase kinase-associated protein 1	SKP1			0.172121	0.0787571	4	20.9	18.658	186.25	-0.0602037	-0.0940681	-0.00321992	-0.124578	0.367683	-0.164326	-0.0520699	-0.0472879	0.186872
SLAIN motif-containing protein 1	SLAIN1			0.351315	-0.217591	2	3.5	60.594	10.923	0.158362	0.00882445	0.140538	0.380603	-0.275156	-0.450496	2.23033e-05	-0.371134	0.417238
Solute carrier family 12 member 9	SLC12A9			0.124057	0.0322095	1	1	96.109	1.0685	0.189562	-0.0658348	-0.0111681	0.0581423	0.169685	-0.0186401	0.0738616	-0.207222	-0.179584
Monocarboxylate transporter 1	SLC16A1			0.0310203	-0.00560621	6	11.2	53.944	39.857	-0.118427	0.0446228	0.0370995	0.0124558	0.0112971	-0.0772765	0.0264137	0.097394	-0.0247773
Monocarboxylate transporter 4	SLC16A3			0.168507	0.0433039	6	13.1	49.469	33.235	-0.207604	0.077692	0.0694134	-0.0250316	0.0583776	0.0360672	-0.0564115	0.122365	-0.0660661
Folate transporter 1	SLC19A1			0.77556	-0.190233	1	1.7	64.868	1.6916	0.20095	0.156219	-0.0413424	0.0567079	-0.0742173	-0.237363	-0.10369	-0.139669	0.191207
Neutral amino acid transporter A	SLC1A4			0.0170061	-0.00375926	1	1.9	55.722	0.79887	-0.130906	0.0703373	0.0569832	0.0238404	-0.0729147	0.0342114	-0.0742395	0.105145	-0.00365571
Neutral amino acid transporter B(0)	SLC1A5			0.0333295	-0.0180326	3	5.9	56.598	15.988	0.0878098	-0.0998328	0.10431	-0.210741	0.347694	-0.0987635	-0.0810203	0.0404533	-0.0811076
Sodium-dependent phosphate transporter 2	SLC20A2			0.328845	-0.125352	1	1.8	70.392	4.9413	-0.0712126	0.131519	-0.0222511	-0.123894	0.143011	-0.357119	0.100475	-0.276119	0.484392
Solute carrier family 22 member 23	SLC22A23			0.546032	0.253146	1	1	73.747	0.51111	-0.266806	0.158013	-0.129354	-0.0859631	0.134902	0.472354	-0.154032	-0.242627	0.122314
Tricarboxylate transport protein, mitochondrial	SLC25A1			0.0471597	-0.0116366	1	2.6	34.012	1.108	-0.198956	0.0763018	-0.0625701	-0.129286	-0.0565742	-0.0342737	0.073009	0.110309	0.230842
Calcium-binding mitochondrial carrier protein Aralar1	SLC25A12			0.00215811	-0.000673493	1	1.3	74.761	1.3286	-0.155886	0.0925345	0.0187136	-0.0771333	-0.0944578	0.124933	0.0670049	0.00659943	0.0264932
Mitochondrial thiamine pyrophosphate carrier	SLC25A19			0.944905	0.121789	1	3.1	35.511	3.1494	0.0200762	-0.0224323	-0.11456	0.152752	-0.00217592	0.0978758	-0.119396	-0.12473	0.121391
Calcium-binding mitochondrial carrier protein SCaMC-1	SLC25A24			0.183697	0.0710539	1	1.7	53.354	0.5659	-0.0792115	0.0360129	-0.0226884	0.00572172	-0.175201	0.316754	0.155968	-0.109944	-0.11861
Phosphate carrier protein, mitochondrial	SLC25A3			0.943454	-0.116049	6	18.8	40.094	54.429	0.0947606	-0.00102022	0.128814	-0.114469	-0.0436043	0.0324797	-0.00302267	-0.124536	0.0393991
ADP/ATP translocase 2;ADP/ATP translocase 2, N-terminally processed	SLC25A5			0.107598	0.0101746	12	35.2	32.852	67.951	-0.0091096	0.00696034	-0.0111736	-0.0523158	0.0052336	0.0642831	-0.0251305	-0.0283136	0.0583679
ADP/ATP translocase 3;ADP/ATP translocase 3, N-terminally processed;ADP/ATP translocase 1	SLC25A6;SLC25A4			0.00952033	0.00164744	11	34.9	32.866	15.761	0.0332037	-0.0185574	0.085791	-0.0420937	0.0233006	0.124173	-0.0842959	-0.093531	-0.0191881
Equilibrative nucleoside transporter 1	SLC29A1			0.866179	-0.124635	6	16.7	50.219	92.007	0.026313	0.0835302	0.113343	-0.166422	0.0447532	-0.0290499	0.0185414	-0.0233094	-0.0588985
Solute carrier family 2, facilitated glucose transporter member 1	SLC2A1			0.114956	-0.0672339	1	2.6	54.083	1.9927	-0.232498	0.228909	-0.159006	-0.23081	0.188065	-0.321552	0.143452	0.121547	0.270694
Solute carrier family 2, facilitated glucose transporter member 3	SLC2A3			0.495699	0.0945671	1	1.4	53.924	0.87643	-0.114338	-0.0281542	-0.0264173	-0.0882944	0.0225025	0.180583	0.0941968	0.0282657	-0.0595427
Solute carrier family 2, facilitated glucose transporter member 5	SLC2A5			0.789751	0.0943484	3	5.8	54.973	6.5088	-0.0815422	-0.0669333	-0.0624976	0.0607851	-0.0838578	0.0951448	-0.0507263	0.0984153	0.100014
Solute carrier family 2, facilitated glucose transporter member 9	SLC2A9			0.103178	0.0312091	1	3.9	58.701	5.6032	0.123079	-0.0892427	-0.0891586	-0.0208124	0.1698	-0.110683	-0.101193	0.146178	-0.019166
Zinc transporter 1	SLC30A1			0.0530934	0.0177277	1	2	55.299	0.61585	-0.175514	0.0614756	0.137086	-0.0264765	0.156407	-0.0536994	-0.0462244	0.0491576	-0.0934099
Adenosine 3-phospho 5-phosphosulfate transporter 1	SLC35B2			1.38116	-0.178056	1	2.3	47.514	1.9416	0.10243	0.145203	0.159764	-0.155276	0.0340335	-0.00552983	-0.114097	-0.122773	-0.0349531
Solute carrier family 35 member F2	SLC35F2			0.287083	0.154076	1	6.1	41.211	6.8113	-0.31073	0.0637727	0.0249212	0.0634108	0.401837	-0.225056	0.405783	-0.0337418	-0.381395
Putative sodium-coupled neutral amino acid transporter 10	SLC38A10			0.151104	-0.0413105	1	1.3	119.76	1.5733	-0.0170049	0.0104281	-0.033125	-0.252448	0.0810318	0.00778283	0.129027	0.166463	-0.0833536
Sodium-coupled neutral amino acid transporter 5	SLC38A5			0.117581	-0.015808	2	3.2	51.457	1.9218	0.129888	0.0717542	0.0393324	0.00754949	0.144408	0.0415926	0.00532918	-0.241022	-0.190031
Zinc transporter ZIP10	SLC39A10			1.45526	0.499227	1	1.2	94.131	1.6706	-0.165311	-0.525073	-0.160434	0.0416733	0.204098	0.40109	-0.0550628	0.486676	-0.218855
Zinc transporter ZIP14	SLC39A14			0.404563	-0.0732287	1	1.8	54.212	2.332	0.0129669	-0.0676552	0.169697	-0.0768559	-0.0560468	0.0282255	-0.0987877	0.14883	-0.0515727
4F2 cell-surface antigen heavy chain	SLC3A2			0.969322	-0.0727048	6	11.1	67.993	21.205	0.0620686	0.0110571	0.123521	0.0167967	-0.00902785	-0.0292364	-0.0498023	-0.0259297	-0.0906458
Large neutral amino acids transporter small subunit 4	SLC43A2			0.167585	0.0171739	1	1.9	62.746	0.80204	0.0428307	-0.070347	-0.0483484	-0.0181139	-0.031535	0.0253057	0.0647545	0.0157626	0.0284924
Solute carrier family 43 member 3	SLC43A3			0.149374	-0.0411846	1	1.8	54.528	1.3286	0.203865	0.0599001	-0.0683727	0.112632	0.0645067	-0.1053	-0.0245714	-0.19393	-0.039928
High affinity cationic amino acid transporter 1	SLC7A1			0.125692	-0.0402421	1	1.6	67.638	6.4654	-0.0286257	-0.0271641	0.0792347	-0.184885	-0.097544	0.185148	0.0219952	0.0654763	-0.00483317
Large neutral amino acids transporter small subunit 1	SLC7A5			0.305413	-0.0385067	4	10.1	55.01	111.63	0.0186559	0.0453211	0.0501841	0.000741124	0.0862408	-0.0883409	-0.0728541	0.0033047	-0.0344511
Y+L amino acid transporter 2	SLC7A6			0.308137	-0.115811	2	3.1	56.827	0.85162	-0.0741866	-0.00649527	0.221787	-0.277172	-0.0821937	0.153038	0.0754333	-0.00142022	1.13919e-05
STE20-like serine/threonine-protein kinase	SLK			0.0814671	0.0235069	1	0.7	142.69	1.6752	0.0621628	-0.0709505	-0.0383346	0.081984	-0.178424	0.119838	0.0189946	0.108774	-0.0952428
SAFB-like transcription modulator	SLTM			0.756999	0.269926	1	1.8	117.15	40.606	-0.286177	-0.0670542	0.00487592	0.428953	-0.0130253	0.0454958	-0.210512	0.0405132	0.0657323
Transcription activator BRG1;Probable global transcription activator SNF2L2	SMARCA4;SMARCA2			0.082207	-0.00949148	3	1.6	184.64	2.3329	0.0876415	-0.0137526	0.0207792	-0.0321219	0.0609672	0.0373483	-0.0676121	-0.0662843	-0.0181636
SWI/SNF-related matrix-associated actin-dependent regulator of chromatin subfamily A member 5	SMARCA5			0.573636	-0.0428726	8	8.5	121.9	49.423	0.0543784	0.0138974	-0.0294784	0.0129002	-0.0378	-0.0649207	0.00544617	-0.0136232	0.0680019
SWI/SNF-related matrix-associated actin-dependent regulator of chromatin subfamily A containing DEAD/H box 1	SMARCAD1			1.26943	-0.210829	1	1.1	117.4	1.1679	-0.0804126	0.186897	0.0573131	-0.1485	-0.177425	-0.142764	0.168919	0.17953	-0.0347551
SWI/SNF-related matrix-associated actin-dependent regulator of chromatin subfamily B member 1	SMARCB1			1.40215	-0.273679	1	4.9	44.141	3.6995	0.0405994	0.245315	0.167821	0.0147997	-0.195548	-0.186553	0.0669397	0.0458237	-0.190396
SWI/SNF complex subunit SMARCC1	SMARCC1			0.113113	-0.0211667	1	0.7	122.87	0.68648	0.101302	0.152745	-0.0308488	0.131406	0.0304049	-0.00211271	-0.0854028	-0.232747	-0.0559443
SWI/SNF complex subunit SMARCC2	SMARCC2			0.615053	0.125019	1	0.7	132.88	0.96799	-0.0391567	-0.124973	0.0224781	-0.0401333	0.232042	0.0414972	0.0158053	-0.00130335	-0.0974546
Structural maintenance of chromosomes protein 1A	SMC1A			0.131658	0.0210394	7	5.5	143.23	13.538	0.0254846	-0.112634	0.0728172	-0.0112671	0.0526624	0.00739129	0.00468196	0.00163429	-0.0319692
Structural maintenance of chromosomes protein 2	SMC2			0.774657	-0.28174	1	0.8	135.65	0.60394	0.0890648	0.191694	0.0188417	-0.501003	-0.00471577	-0.0399008	0.242285	0.0244411	-0.0119052
Structural maintenance of chromosomes protein 3	SMC3			0.432391	-0.10651	1	1.7	141.54	101.02	0.123	0.00894822	0.15223	0.0563997	0.10944	-0.201192	-0.271828	-0.0409475	0.0727507
Structural maintenance of chromosomes protein 4	SMC4			0.606626	0.0863884	3	2.9	147.18	17.997	-0.0163798	-0.101347	0.0766071	0.00206906	0.131716	0.0842603	-0.054422	0.00326603	-0.116968
Structural maintenance of chromosomes protein 5	SMC5			0.907371	0.492372	1	1.3	128.81	1.396	0.0625551	-0.682357	-0.1944	0.0174368	0.457506	0.187971	-0.0222782	0.095869	0.0865002
Serine/threonine-protein phosphatase 4 regulatory subunit 3A;Serine/threonine-protein phosphatase 4 regulatory subunit 3B	SMEK1;SMEK2			0.648555	-0.0798243	1	1.4	95.367	1.8638	0.0788845	0.0432824	-0.0396518	-0.138062	-0.00107739	-0.0178183	0.156389	0.0407662	-0.113911
Protein SMG8	SMG8			0.735188	-0.245638	1	1.4	109.68	0.72824	-0.0616184	0.202155	0.141195	-0.362351	0.0878261	-0.180659	0.0279229	0.214455	-0.0601237
Survival motor neuron protein	SMN1			0.211235	-0.0495089	1	3.7	31.848	0.74807	-0.0704563	0.0327852	0.138736	0.0344898	-0.150228	0.0682764	-0.086605	0.0945962	-0.0527921
Staphylococcal nuclease domain-containing protein 1	SND1			1.54422	-0.0537801	18	22.4	102	85.372	0.0135552	0.030741	0.0250391	-0.0609792	-0.0128006	-0.0182252	-0.0134463	0.00893859	0.0359792
U5 small nuclear ribonucleoprotein 200 kDa helicase	SNRNP200			0.811811	-0.0759244	7	3.7	244.5	26.329	0.0394871	0.0269506	-0.0109663	-0.134517	-0.040633	0.00284863	0.0367203	0.0283779	0.060534
U5 small nuclear ribonucleoprotein 40 kDa protein	SNRNP40			0.444264	-0.110209	1	3.4	39.31	0.92879	0.100545	0.257114	-0.059037	0.0853934	-0.0121323	-0.105265	-0.0101497	-0.400351	0.152684
U1 small nuclear ribonucleoprotein 70 kDa	SNRNP70			0.301229	0.149682	2	4.1	51.556	2.0062	-0.338838	0.137073	-0.228065	-0.235533	-0.000912931	0.255662	0.0488907	0.25003	0.120495
Small nuclear ribonucleoprotein Sm D2	SNRPD2			0.0171495	-0.00816268	2	24.6	13.527	25.578	0.104035	-0.146541	0.206739	-0.100758	-0.0397872	0.280291	-0.108945	-0.124308	-0.0619227
Small nuclear ribonucleoprotein Sm D3	SNRPD3			0.380614	-0.0396543	2	15.1	13.916	4.2881	0.00744046	0.0669064	-0.00389322	-0.0340797	-0.0709573	0.0565278	0.0674426	0.103396	-0.183982
Small nuclear ribonucleoprotein-associated protein N;Small nuclear ribonucleoprotein-associated proteins B and B	SNRPN;SNRPB			0.325386	-0.0687884	2	6.2	24.614	2.4056	0.162323	0.0869643	0.0337561	0.170041	-0.0996608	0.00629796	-0.131776	-0.312579	0.0934347
SNW domain-containing protein 1	SNW1			0.00641313	-0.00121041	2	4.7	61.494	2.8427	0.0209023	0.0922682	-0.0559974	-0.0219224	-0.0316957	0.10716	0.0237203	-0.140586	0.0149526
Sorting nexin-27	SNX27			0.693777	0.190981	2	3.5	61.264	2.4524	-0.195771	-0.0181887	-0.0949163	0.294735	0.0694534	-0.100121	-0.0257053	0.0994609	-0.0201449
Sorting nexin-30	SNX30			0.916239	0.0596626	1	1.6	49.676	0.71491	-0.049846	-0.0159233	-0.026568	0.0809275	-0.0181536	0.0238766	0.101308	-0.149459	0.0626392
Sorting nexin-5	SNX5			0.163118	0.0413044	3	7.4	46.816	3.1891	-0.211621	0.0482173	0.0655945	0.0672417	-0.0436087	0.00247076	-0.00128381	0.104513	-0.022722
Sorting nexin-6;Sorting nexin-6, N-terminally processed	SNX6			0.228737	0.0317282	4	10.1	46.648	11.174	0.0525101	-0.101229	0.0414415	0.0474775	-0.0152047	0.0556341	-0.0328335	-0.0942651	0.0552712
Sterol O-acyltransferase 1	SOAT1			0.869393	-0.155323	1	2.9	64.734	1.5623	0.168234	0.0620849	-0.105179	-0.153482	-0.0704153	-0.116932	-0.02254	0.173288	0.0737433
Sterol O-acyltransferase 2	SOAT2			0.0176559	0.00292981	1	3.4	59.896	0.50063	0.0554249	-0.0419733	-0.0469675	-0.00673464	-0.0850323	0.0670404	0.0682641	0.0479244	-0.0491443
Superoxide dismutase [Mn], mitochondrial	SOD2			0.929226	0.120169	5	23	24.75	29.07	-0.0881531	0.00297292	0.0072332	0.182825	0.0963847	0.00334983	-0.117464	0.0502852	-0.128632
Protein SON	SON			0.910469	0.210529	1	0.4	263.83	1.1394	0.0286665	-0.289658	0.0387457	0.141425	0.141283	0.126633	-0.162919	0.110314	-0.125688
Transcription factor Sp1	SP1			0.00604507	-0.00359396	1	1.5	80.692	0.52114	-0.159498	-0.0251053	0.206685	0.323753	-0.210573	-0.10188	0.106758	0.200403	-0.331742
Sperm-associated antigen 1	SPAG1			0.0600217	0.0326657	1	1.1	103.64	1.1241	-0.318913	0.213062	-0.0678912	0.0586911	0.107787	-0.242224	0.0975599	-0.0391786	0.199909
Signal peptidase complex subunit 2	SPCS2			0.795318	0.0608058	2	6.6	25.003	1.8838	-0.0439369	-0.0120265	0.0513559	0.0911539	0.0183036	0.0683523	-0.0919784	-0.0483705	-0.0240516
Cytospin-B	SPECC1			0.0184448	-0.00519582	1	0.8	118.58	1.1734	-0.193192	-0.0248576	-0.187846	-0.163912	0.00062969	-0.258201	0.310103	0.318539	0.207539
Spartin	SPG20			0.955052	0.0408501	3	6	72.832	10.441	0.0254904	-0.0277679	0.00578732	0.0271098	0.067103	0.0318474	-0.116929	-0.0867846	0.0829448
Signal peptide peptidase-like 2A	SPPL2A			0.580776	0.101923	1	1.3	58.143	0.93628	0.0153878	-0.045478	-0.000172509	-0.00256029	0.24236	0.0357066	0.0263826	-0.16107	-0.101755
Spectrin alpha chain, non-erythrocytic 1	SPTAN1			0.237718	-0.0313917	3	1.1	284.54	6.5962	0.0109915	0.0211773	-0.00651434	-0.0909248	0.0777811	-0.0553768	0.0499003	0.0199609	-0.0181935
Spectrin beta chain, non-erythrocytic 5	SPTBN5			0.144662	0.0718391	1	0.4	416.75	0.61879	-0.375791	0.239398	-0.16456	0.00852925	0.0102544	-0.104219	0.10045	0.13487	0.15987
Serine palmitoyltransferase 1	SPTLC1			0.160457	0.0339675	3	5.3	52.743	1.7642	0.0731885	-0.0485456	-0.139548	0.0667311	0.0215298	-0.101264	0.00123453	-0.0396645	0.175139
Sulfide:quinone oxidoreductase, mitochondrial	SQRDL			0.420303	0.0542737	2	6	49.96	5.7108	0.0343406	-0.0470912	-0.0871691	0.0839899	-0.0582497	0.0371614	0.063995	-0.0181294	-4.57242e-05
Helicase SRCAP	SRCAP			0.199278	-0.401596	1	0.2	343.55	0.51576	0.657129	0.368851	-0.848857	-0.762363	-1.1497	0.884398	1.06141	-0.541198	0.339136
Polyprenol reductase	SRD5A3			0.605747	0.108433	1	4.7	36.521	1.5693	-0.140144	-0.126898	-0.149949	0.0702241	0.026541	-0.188458	0.259859	0.206698	0.0509287
SLIT-ROBO Rho GTPase-activating protein 2	SRGAP2			1.7771	0.1381	6	6.3	120.87	11.14	-0.0502227	-0.0811422	-0.0426889	0.0255381	0.0756374	0.13907	0.0302644	-0.0625431	-0.0251113
Sorcin	SRI			0.816681	0.125902	2	9.1	21.676	12.317	-0.0846768	0.0726494	-0.148756	0.125361	0.0596751	0.0318867	-0.0744298	0.0531378	-0.0260456
Spermidine synthase	SRM			0.190497	-0.0816017	3	14.6	33.824	8.4123	0.090054	0.0489759	-0.0619276	-0.332887	0.212883	-0.0476988	0.0424168	-0.00969166	0.0666768
Signal recognition particle 14 kDa protein	SRP14			0.0620782	0.0152901	2	15.4	14.57	14.276	-0.021846	-0.0478465	0.0510946	-0.149965	0.107058	0.0701795	-0.0597481	0.0386504	0.021225
Signal recognition particle subunit SRP68	SRP68			0.0895975	0.0121169	8	17.1	70.729	21.626	0.0334007	-0.103283	0.036294	-0.0213583	-0.002467	0.0265875	-0.00461955	0.0174526	0.0267949
Signal recognition particle subunit SRP72	SRP72			0.0803994	-0.0159103	5	7.9	74.605	13.555	0.116837	-0.0871417	0.0388418	-0.066498	0.0426585	0.0446458	-0.0256008	-0.0638352	0.00889402
Signal recognition particle 9 kDa protein	SRP9			0.484804	-0.0945255	1	9.3	10.112	0.77575	0.0893351	0.166419	-0.0687957	-0.130175	0.0177141	0.0158429	0.0397372	-0.150274	0.0289974
SRSF protein kinase 1;SRSF protein kinase 3;SRSF protein kinase 2;SRSF protein kinase 2 N-terminal;SRSF protein kinase 2 C-terminal	SRPK1;SRPK3;SRPK2			0.279746	-0.0630009	2	4.9	74.324	2.6706	0.00449318	0.104996	0.0974743	-0.100486	-0.054751	0.173198	0.0640032	-0.089704	-0.190421
Signal recognition particle receptor subunit alpha	SRPR			0.313425	0.138646	4	5.3	69.81	5.6993	-0.0836094	0.0620725	-0.0974836	-0.0138128	0.439468	-0.128737	-0.0253295	-0.060743	-0.0830226
Serine/arginine repetitive matrix protein 1	SRRM1			0.0943	0.0310632	1	1.9	102.33	1.5791	0.0113185	-0.0910226	0.156386	-0.0619074	-0.00877736	0.240556	-0.0707749	-0.0120121	-0.154964
Serine/arginine repetitive matrix protein 2	SRRM2			0.629843	0.178798	1	0.4	299.61	1.5727	-0.0677124	0.135843	-0.160158	0.288332	0.18459	-0.0285547	-0.132165	0.0268531	-0.238227
Serrate RNA effector molecule homolog	SRRT			0.0913966	-0.0107115	12	16.4	100.67	37.097	0.034094	0.000630058	-0.0129567	0.0173827	0.0518513	-0.0796014	-0.0414286	-0.0100315	0.0488619
Serine/arginine-rich splicing factor 1	SRSF1			0.089595	0.0186915	3	13.3	27.744	26.051	0.0196787	-0.125947	0.104811	0.013372	-0.0331683	0.0744136	0.0303434	0.0164525	-0.0911543
Serine/arginine-rich splicing factor 10	SRSF10			0.803127	0.152585	1	2.7	31.3	0.59113	-0.110879	-0.186018	0.0347641	-0.0137196	0.0280427	0.181298	-0.0135004	-0.0063094	0.0951236
Serine/arginine-rich splicing factor 2	SRSF2			0.165273	0.0485088	1	7.7	25.476	8.0383	0.22366	-0.158344	0.0148722	0.082733	0.0653666	0.0776154	-0.0373175	-0.0656071	-0.194177
Serine/arginine-rich splicing factor 3	SRSF3			0.493742	-0.0576005	2	13.4	19.329	1.1639	0.025576	0.188805	0.139353	0.0593503	0.0332568	0.0883256	-0.277535	-0.0864873	-0.161843
Serine/arginine-rich splicing factor 5	SRSF5			0.191094	-0.0440666	1	4.4	31.263	2.5864	0.100147	-0.0725418	0.0801884	-0.125333	0.115101	-0.0141738	-0.0467465	-0.0309992	0.00315968
Serine/arginine-rich splicing factor 6;Serine/arginine-rich splicing factor 4	SRSF6;SRSF4			0.11152	0.01606	4	9.9	39.586	4.23	0.0664432	-0.0464808	0.0417104	0.0162142	-0.0189603	0.112599	-0.0317615	-0.114962	-0.0160007
Serine/arginine-rich splicing factor 7	SRSF7			0.266272	-0.0170942	2	10.9	27.366	9.1513	-0.013421	0.0171487	0.024659	-0.0410765	-0.0179033	0.0360841	0.0220451	0.112231	-0.130966
Serine/arginine-rich splicing factor 9	SRSF9			1.00329	-0.0396069	1	4.1	25.542	0.67674	0.0410153	0.0241005	0.00355954	-0.0158122	-0.043177	0.00884384	0.150097	-0.182508	0.0226821
Lupus La protein	SSB			0.332876	-0.0235913	5	14.5	46.836	47.162	-0.21544	-0.214543	-0.179384	-0.26861	-0.23442	-0.17711	-0.254662	1.81999	-0.267021
SCO-spondin	SSPO			0.0575862	0.0203328	1	0.3	547.84	0.64733	0.0117406	-0.137719	0.00161521	-0.208536	0.179372	-0.0342	0.0104587	0.144471	0.0415994
FACT complex subunit SSRP1	SSRP1			0.105056	-0.00955887	4	6.9	81.074	5.9837	-0.003598	0.0186994	0.057744	-0.0190599	-0.00586971	0.0690985	0.00593572	-0.0351082	-0.0790401
Putative protein FAM10A4;Hsc70-interacting protein;Putative protein FAM10A5	ST13P4;ST13;ST13P5			0.00531599	-0.0010451	4	18.3	27.406	46.892	0.0963015	-0.0448723	-0.0302131	-0.0850158	0.0370611	0.0660355	0.0174125	-0.0463328	-0.00157479
Cohesin subunit SA-2	STAG2			0.123229	0.0174085	9	6.5	141.32	12.367	-0.0822265	-0.0550616	0.0395708	0.00166151	-0.0843914	0.0372381	-0.00207133	0.125405	0.0286775
Signal transducer and activator of transcription 6	STAT6			0.294546	-0.029614	3	3.7	94.134	6.1616	-0.0518143	0.0351098	-0.00443978	-0.075804	-0.061086	0.0269037	0.136219	-0.0106469	0.0143605
Stromal interaction molecule 1	STIM1			0.0143394	-0.0124243	1	2.5	77.422	0.52351	-0.233395	-0.00720809	0.145823	0.304569	-0.563592	0.126969	-0.0561676	0.36793	-0.0761275
Stress-induced-phosphoprotein 1	STIP1			0.281837	0.0954038	16	31.7	62.639	103.26	0.00571346	-0.0953774	-0.0275185	-0.120264	0.316997	-0.0277035	-0.0454866	-0.00252713	0.0049689
Serine/threonine-protein kinase 10	STK10			0.136498	0.0394272	1	1.2	112.13	1.4644	-0.140244	-0.0151341	0.102434	0.115705	0.0877925	-0.13816	0.0336905	0.0635379	-0.10082
Serine/threonine-protein kinase 33	STK33			0.00557799	0.00411045	1	3.7	57.83	1.3383	-0.357995	0.16534	0.146573	0.246342	-0.332778	0.0526855	0.0090483	0.195566	-0.11598
Serine-threonine kinase receptor-associated protein	STRAP			0.839362	-0.0924096	1	3.1	38.438	7.2789	0.11605	0.0806938	0.101408	0.0300817	0.0797681	-0.0889275	-0.0515539	-0.168835	-0.0898835
Dolichyl-diphosphooligosaccharide--protein glycosyltransferase subunit STT3A	STT3A			0.62868	-0.043605	13	18.2	80.529	45.9	-0.0163315	0.00362184	0.0796289	-0.00166491	-0.0396508	-0.0225801	-0.00778384	0.036034	-0.0224719
Dolichyl-diphosphooligosaccharide--protein glycosyltransferase subunit STT3B	STT3B			0.0850874	-0.0111515	9	11.1	93.673	27.491	-0.0846478	0.0479897	0.0205976	-0.0581404	0.0207351	-0.0121097	-0.002858	0.0863642	-0.00912895
E3 ubiquitin-protein ligase CHIP	STUB1			0.550211	0.0625402	2	5.9	34.856	1.8075	-0.109666	0.0322931	0.0152884	0.03323	0.0852405	0.00706577	-0.0251922	-0.062328	0.0328698
Syntaxin-binding protein 2	STXBP2			0.520559	-0.0737075	5	12.6	66.452	27.273	0.100193	0.0269682	-0.08034	0.00543466	-0.0715889	-0.108147	0.114623	0.108271	-0.0866118
Activated RNA polymerase II transcriptional coactivator p15	SUB1			0.229013	0.0586136	3	26	14.395	31.414	-0.0192162	-0.0786449	0.128225	-0.0144908	-0.00633786	0.227034	-0.0652512	-0.0913244	-0.0711922
Succinyl-CoA ligase [GDP-forming] subunit beta, mitochondrial	SUCLG2			0.631933	0.106272	2	3.7	46.51	1.2763	-0.0551052	-0.065103	-0.125003	0.0318604	-0.104639	0.146383	0.161635	-0.156082	0.174856
Small ubiquitin-related modifier 4;Small ubiquitin-related modifier 2;Small ubiquitin-related modifier 3	SUMO4;SUMO2;SUMO3			0.484511	0.138588	1	12.6	10.685	9.8417	-0.25964	-0.0311792	0.034656	0.224517	-0.0562014	-0.00871521	0.0584874	0.040777	0.00609965
SUN domain-containing protein 2	SUN2			0.945572	0.167585	1	1.3	80.31	2.4928	-0.142241	0.108217	-0.0584382	0.207293	0.0761979	0.126801	-0.112724	-0.210454	0.0141512
FACT complex subunit SPT16	SUPT16H			0.375032	-0.035537	6	6.7	119.91	26.564	0.0411482	-0.052628	0.0596741	-0.0373936	-0.0400153	0.0189922	0.0399321	-0.023712	0.00280406
Transcription elongation factor SPT6	SUPT6H			0.174543	-0.0336414	2	2	199.07	33.812	-0.115771	-0.0143784	0.0399144	-0.105771	0.0491576	-0.134545	0.0614819	0.0884215	0.140292
Polycomb protein SUZ12	SUZ12			0.642383	-0.144218	1	1.6	83.054	12.241	0.117784	0.123828	0.0610458	-0.240175	0.031502	0.0786763	-0.0425804	-0.0410848	-0.0801939
Tyrosine-protein kinase SYK	SYK			0.223461	-0.0519427	3	4.9	72.065	2.3303	-0.046983	0.121764	-0.0906271	-0.0763399	0.0612418	-0.156576	-0.0134281	0.0127086	0.197041
Symplekin	SYMPK			0.715069	0.0863188	2	2.4	141.15	58.64	-0.106336	-0.0190844	0.0150278	0.00190353	0.132599	0.0140617	-0.0537531	-0.0713977	0.0957806
Heterogeneous nuclear ribonucleoprotein Q	SYNCRIP			0.502295	-0.0457635	10	20.5	69.602	74.98	0.0381416	0.0532426	-0.00589169	-0.0375258	0.0520804	-0.0663527	-0.00444873	-0.0418306	0.0213867
Nesprin-1	SYNE1			0.715349	0.199781	1	0.2	1011.1	0.52507	-0.358023	-0.00154071	-0.0460151	0.142112	-0.0556337	0.107286	0.164956	0.264691	-0.209031
Synaptogyrin-2	SYNGR2			0.248441	0.0682393	2	8.9	24.81	3.5596	-0.0660461	-0.0565927	0.131891	0.234324	0.0453583	-0.0657125	-0.0983272	-0.0408566	-0.0752364
Synaptotagmin-16	SYT16			1.81695	0.276744	1	2.5	72.273	0.51038	-0.0971524	-0.189298	-0.0871772	0.175426	0.0390685	0.242111	-0.0837906	-0.0117727	0.0213867
Transforming acidic coiled-coil-containing protein 3	TACC3			0.242088	0.0788159	1	1.4	90.359	1.3853	-0.100687	-0.0279689	-0.0179246	-0.120402	-0.0695307	0.279799	0.0396087	-0.0834942	0.109401
TATA-binding protein-associated factor 2N	TAF15			1.5583	0.213492	2	7.6	61.829	0.9078	0.0217708	0.0465917	-0.119083	0.126808	0.214269	0.248676	-0.118757	-0.189044	-0.222431
Transgelin-2	TAGLN2			0.631981	0.0710088	5	29.1	22.391	37.109	-0.0700769	-0.019608	-0.0463764	0.055542	-0.0691672	0.0905903	0.0372637	-0.0421485	0.0727828
Transaldolase	TALDO1			0.325743	-0.0437716	6	15.1	37.54	9.6146	0.0510541	-0.0506185	0.111936	-0.0178403	-0.0485515	0.047449	-0.0776301	0.0212586	-0.0282561
Probable methyltransferase TARBP1	TARBP1			0.481412	-0.0675404	1	0.6	181.67	2.2577	-0.0644505	0.0972589	0.121383	-0.0107538	-0.0491288	0.0114532	-0.179186	0.0326146	0.0496111
TAR DNA-binding protein 43	TARDBP			0.197356	-0.0448741	1	2.2	44.739	1.716	-0.065864	0.0219289	-0.0329959	0.0953689	-0.171475	-0.135447	-0.154063	0.253787	0.197562
Threonine--tRNA ligase, cytoplasmic	TARS			0.329355	-0.0293165	24	39.7	83.434	127.62	0.0240541	-0.00737275	-0.0632626	-0.0948357	-0.00583029	-0.0338647	0.0987448	0.0597073	0.0314616
Threonine--tRNA ligase, mitochondrial	TARS2			0.141221	0.0717088	1	1.4	81.035	0.81341	-0.042622	-0.0860165	0.0736726	-0.267498	0.362448	0.0652107	-0.0456663	0.0268885	-0.0776149
TBC1 domain family member 10B	TBC1D10B			1.44071	0.439423	1	2.6	87.198	4.662	-0.406012	-0.0750419	-0.0182828	0.148122	0.404452	0.266358	-0.0481737	-0.00303512	-0.259584
TBC1 domain family member 15	TBC1D15			0.179747	-0.0544026	2	2.7	79.49	1.8751	0.0840019	0.159181	-0.106399	0.157939	-0.080074	-0.10429	0.00841061	-0.066752	-0.0432152
TBC1 domain family member 5	TBC1D5			2.28244	0.109082	4	6.4	89.003	13.635	-0.030711	-0.0477602	-0.0322237	0.0838396	0.0975906	0.035121	-0.0439891	-0.0439736	-0.00909186
Tubulin-specific chaperone A	TBCA			0.22484	0.0653853	2	22.2	12.855	1.4768	-0.0246412	0.137032	-0.130331	0.0917194	0.184075	-0.0975794	-0.0104212	0.0487403	-0.189792
Tubulin-folding cofactor B	TBCB			0.0390547	0.013117	1	4.1	27.325	0.92522	-0.0240009	-0.0833838	-0.0643005	-0.144981	0.180936	-0.168289	0.159311	0.112552	0.0409579
Tubulin-specific chaperone D	TBCD			0.395832	-0.0468304	3	3.6	132.6	3.0341	0.0922181	0.00234244	0.0577692	-0.0569623	-0.017176	0.085977	-0.0214515	-0.0922043	-0.0417109
Transducin beta-like protein 3	TBL3			0.774892	0.157152	1	1.1	89.034	2.0222	0.116396	-0.108642	-0.168015	0.0389792	0.112781	0.159435	0.0678658	0.0361812	-0.246179
Protein TBRG4	TBRG4			1.60924	-0.135932	3	8.9	70.737	7.5709	0.0649729	0.121238	0.0489662	-0.0953732	0.00582403	-0.0830681	0.0316561	-0.0824527	-0.00296185
Transcription elongation factor A protein 1	TCEA1			0.177193	-0.0247725	4	11.3	33.969	31.525	-0.0426637	0.0707821	-0.0739272	0.00220954	-0.0249139	-0.097422	0.0709541	0.0796785	0.0241043
Transcription elongation factor A N-terminal and central domain-containing protein	TCEANC			1.69188	0.236038	1	3.7	40.244	0.56033	-0.0477856	-0.250161	-0.0847683	0.129748	0.089307	0.106345	-0.0173034	0.0285543	0.0548663
Transcription elongation factor B polypeptide 1	TCEB1			0.575691	-0.143748	1	17.9	12.473	2.4094	0.122155	0.147459	0.0714903	0.184915	-0.10705	-0.168005	0.259206	-0.353194	-0.148175
Transcription elongation factor B polypeptide 2	TCEB2			0.661287	0.140081	1	7.6	13.133	0.95207	0.00456756	0.0224171	-0.16242	-0.0457817	0.116512	0.214076	-0.0982969	-0.0993046	0.0570323
Transcription elongation regulator 1	TCERG1			0.554668	0.295329	1	1.2	123.9	0.52622	-0.128786	-0.419615	0.065719	0.151148	0.453325	-0.201169	-0.0354744	0.238105	-0.114453
T-complex protein 1 subunit alpha	TCP1			0.265312	0.0188155	11	25.2	60.343	101.63	0.0356607	-0.0539784	-0.0357868	-0.000469208	-0.0112715	0.0140827	0.00366576	0.0390378	0.0178607
Very-long-chain enoyl-CoA reductase	TECR			0.338736	0.0344061	3	7.8	36.034	4.5627	-0.0489624	-0.00302909	0.0854387	0.0181849	0.0667888	0.051692	-0.103537	-0.00132529	-0.0564494
Telomere length regulation protein TEL2 homolog	TELO2			0.124419	0.0226969	1	1.6	91.746	0.64037	-0.0897697	-0.0492857	0.122133	0.0411927	-0.0114654	0.0214409	-0.0185561	0.0467413	-0.053629
Methylcytosine dioxygenase TET3	TET3			0.505977	0.194227	1	0.8	193.7	0.96406	-0.288325	-0.0242943	0.0496586	0.339453	-0.121205	0.101472	-0.0484296	0.141108	-0.140634
Testis-expressed sequence 10 protein	TEX10			0.915438	-0.0925781	3	3.9	105.67	7.525	0.0397664	0.0455271	0.115274	-0.0497693	0.0533085	-0.0807057	-0.154174	-0.10759	0.147165
Testis-expressed sequence 264 protein	TEX264			0.0966573	0.051077	1	4.5	34.188	0.72963	-0.134181	-0.238124	0.289229	0.0274158	0.192426	-0.149687	0.276286	-0.0853074	-0.169254
Tuftelin-interacting protein 11	TFIP11			0.0428296	0.0130718	1	1.2	96.819	0.906	-0.0354628	0.115487	-0.057161	0.097714	0.120701	-0.156336	0.00202693	-0.02821	-0.0499574
TGF-beta receptor type-2	TGFBR2			0.185406	0.0867165	1	1.2	64.567	0.54172	-0.257686	0.0113669	0.131644	0.30887	-0.152425	-0.0109708	0.0535521	0.151321	-0.22687
Trimethylguanosine synthase	TGS1			0.0694727	0.0684676	1	1.3	96.619	0.53867	0.272861	0.173726	-0.654737	-0.241595	0.350164	-0.111317	0.354961	-0.22082	0.0855592
Thyroid adenoma-associated protein	THADA			0.48445	-0.0618364	1	0.4	219.6	1.0222	0.0798971	-0.0587246	0.0204563	-0.10177	-0.0683611	0.0262508	0.0541163	0.163625	-0.106688
THO complex subunit 2	THOC2			0.275185	-0.0253632	3	1.6	182.77	4.1709	0.0113618	0.0824854	-0.0223966	-0.0283616	0.0383278	-0.0146051	-0.00873328	-0.0381558	-0.0111208
THO complex subunit 5 homolog	THOC5			0.764641	-0.0811277	1	1.2	78.507	0.87285	0.0501815	-0.0330318	0.0432347	-0.108052	0.0204907	-0.0954372	-0.0304337	0.14806	0.0137895
THO complex subunit 7 homolog	THOC7			0.695028	0.117698	1	8.8	23.743	1.1593	-0.0378828	-0.18318	0.0792091	0.0475206	0.0682086	0.0955122	-0.0456154	0.0515281	-0.0664985
Thimet oligopeptidase	THOP1			0.00252215	0.000778002	1	2.8	78.839	13.994	-0.0135943	0.14517	-0.0757035	0.170139	-0.0348718	-0.0770606	0.0943948	-0.200196	0.000524141
Thyroid hormone receptor-associated protein 3	THRAP3			0.414534	0.0821929	2	2.9	108.66	6.2425	-0.181712	-0.0114445	0.088084	0.0970154	-0.00716692	0.0516575	-0.00100343	0.0904447	-0.117073
THUMP domain-containing protein 1	THUMPD1			0.62392	0.0739805	5	15.6	39.315	12.57	-0.0128262	-0.14695	0.00980049	0.0563467	0.0317065	-0.016088	0.0271088	0.0372352	0.0224686
Tigger transposable element-derived protein 5	TIGD5			0.137307	-0.0574454	1	1.1	69.221	1.3621	-0.108306	0.280666	-0.0944251	-0.042935	0.12541	-0.176876	0.104926	-0.0191236	-0.0605358
Mitochondrial import inner membrane translocase subunit Tim21	TIMM21			0.0824527	0.0398345	1	4.4	28.202	1.2336	0.126326	-0.0832754	-0.240332	0.0682992	0.143903	-0.289979	-0.0360215	0.0869713	0.23291
TIP41-like protein	TIPRL			0.729723	0.0820056	1	4	31.444	5.2798	-0.0184942	-0.131261	-0.0235098	0.0679793	0.0519346	-0.0471618	-0.0346343	0.14091	0.00303908
Thymidine kinase, cytosolic	TK1			0.0258238	-0.00515163	3	16.7	25.468	6.7441	-0.0700935	0.014908	0.0310835	0.0744216	0.0115334	-0.125512	-0.0489917	0.132264	-0.0108119
Transketolase	TKT			0.600194	0.0743289	16	29.1	67.877	287.48	-0.0447914	-0.0418059	-0.00743432	-0.0493834	0.138058	0.0402799	-0.00956	-0.0165502	-1.13919e-05
Talin-1	TLN1			1.13267	0.0453066	76	34.6	269.76	323.31	-0.0304607	-0.058687	-0.00802665	0.00147882	0.0364967	0.000770039	0.00929689	0.0446537	0.0132799
Talin-2	TLN2			0.794635	-0.128376	12	4.4	271.61	0.52461	-0.0323	0.20853	0.00723722	-0.0707169	-0.0618163	-0.0691273	0.0216883	-0.0301761	0.0354827
Transmembrane 9 superfamily member 2	TM9SF2			0.559197	-0.104177	2	4.7	75.775	43.532	0.115661	0.00493643	0.146688	-0.00605521	-0.141539	0.10235	-0.029737	-0.122564	-0.0609389
Transmembrane 9 superfamily member 3	TM9SF3			0.025299	-0.0050855	1	1.5	67.887	2.2667	-0.115579	0.11144	-0.000867314	0.0231417	-0.0152982	-0.0281062	0.0488335	0.0613326	-0.0760955
Transmembrane 9 superfamily member 4	TM9SF4			0.148872	0.027698	3	6.5	74.518	5.2388	0.0415165	-0.0849211	0.0330915	-0.0624655	0.0062534	0.128993	-0.0762348	0.0600856	-0.0375171
Translation machinery-associated protein 16	TMA16			0.0234457	-0.0108114	1	6.4	23.864	0.53033	-0.110025	-0.0158446	-0.0291586	-0.216956	-0.210587	0.240081	0.113535	-0.0102145	0.247972
Protein lifeguard 3	TMBIM1			0.132267	0.0407716	1	4.5	34.607	1.1324	-0.256176	0.122368	-0.0405066	0.0232697	-0.0014258	-0.0738432	0.204309	0.151613	-0.120807
Bax inhibitor 1	TMBIM6			1.38713	0.155311	1	3.8	26.537	1.5307	-0.127297	-0.0386887	-0.0168464	0.170605	0.0763696	0.0361263	-0.0919931	0.0259061	-0.0253804
Transmembrane channel-like protein 6	TMC6			0.558079	0.214515	1	2.9	90.044	1.4292	-0.100683	0.00224633	0.0684344	0.0125626	0.0718849	0.529093	-0.232967	-0.107993	-0.233777
Transmembrane and coiled-coil domain-containing protein 1	TMCO1			0.150255	0.0941138	3	13.4	27.079	5.0813	-0.0356459	-0.100903	0.0190051	0.5153	-0.143289	-0.207214	-0.114377	0.0375363	0.038389
Transmembrane emp24 domain-containing protein 10	TMED10			0.0554599	0.0219172	1	7.8	24.976	3.7345	-0.0536555	0.0702321	-0.00726234	0.274366	-0.172132	-0.0271674	-0.00744444	0.0590679	-0.127202
Transmembrane protein 120A	TMEM120A			0.788652	0.168197	1	2.6	40.61	1.4502	-0.0748067	0.0668077	-0.242756	0.166583	0.0473455	0.0399096	-0.0596597	0.0704961	-0.00511769
Transmembrane protein 161A	TMEM161A			0.297281	0.151605	1	8.4	53.601	3.1128	-0.356652	-0.0783239	0.272478	0.286059	-0.045335	0.0515935	-0.0434029	0.116817	-0.194431
Transmembrane protein 164	TMEM164			0.0748606	0.0387632	1	6.1	33.507	1.9511	0.0175705	0.191745	-0.176591	0.172262	0.220834	-0.244082	0.00276454	-0.562949	0.387247
Stimulator of interferon genes protein	TMEM173			0.0892311	0.0637819	1	2.4	42.192	0.55021	-0.309856	-0.135218	0.375115	0.28268	-0.233032	0.0717378	0.000922788	-0.143969	0.10042
Transmembrane protein 179B	TMEM179B			0.16405	0.146221	1	7.3	23.55	0.62443	-0.0977558	-0.126671	-0.0257335	0.623214	-0.532585	0.0978741	-0.101445	0.129125	0.042777
Transmembrane protein 192	TMEM192			0.304813	0.0992392	1	4.1	30.922	0.72325	0.0611865	-0.253531	0.0968699	0.068361	0.191535	-0.057653	-0.138123	-0.0173418	0.0574989
Transmembrane protein 201	TMEM201			2.03002	-0.147686	2	2.9	72.235	0.53261	0.0698915	0.038745	0.139075	-0.0741677	-0.0442214	-0.0769574	-0.0999533	0.0401398	0.0162505
Transmembrane protein 214	TMEM214			0.0584217	0.0165769	1	1.5	77.15	4.972	0.161839	-0.149369	-0.015169	0.089845	-0.000526164	-0.0422877	0.0338108	0.0283064	-0.0976471
Transmembrane protein 245	TMEM245			0.796085	0.103888	1	1.5	97.356	0.63348	0.146715	0.0127068	-0.0473478	0.15382	0.165171	0.104747	0.100625	-0.334752	-0.292883
Transmembrane protein 33	TMEM33			0.0591202	-0.0106397	2	8.9	27.978	3.8429	0.0276601	-0.0619181	0.0559229	0.0313803	-0.104237	0.0626025	-0.022861	-0.0599033	0.0801553
Transmembrane protein 41A	TMEM41A			0.0136732	0.00411554	1	3.8	29.665	1.2718	0.151747	-0.0942168	0.0932672	0.183217	-0.0378533	0.0177801	-0.111486	-0.151064	-0.0425899
Transmembrane protein 43	TMEM43			0.0372533	0.00933088	3	6.5	44.875	2.4202	-0.181092	0.0566114	0.0141416	-0.0203974	0.0433624	-0.105312	-0.075972	0.165474	0.111986
CSC1-like protein 1	TMEM63A			0.686673	0.19761	2	2.5	92.125	2.3177	-0.0792085	-0.0494533	-0.404824	0.13832	0.00553115	-0.0845054	0.16162	0.203273	0.118049
Lamina-associated polypeptide 2, isoform alpha;Thymopoietin;Thymopentin	TMPO			0.696972	-0.0835265	2	4.2	75.491	25.614	-0.0111522	0.16848	0.0366057	-0.00115097	-0.0202131	-0.0352822	-0.123882	0.0483038	-0.0529066
Transmembrane and ubiquitin-like domain-containing protein 1	TMUB1			0.939859	0.269865	1	4.9	26.261	0.72036	-0.195936	-0.203545	0.195863	0.16211	0.195	0.248866	0.1021	-0.307965	-0.187693
Thioredoxin-related transmembrane protein 1	TMX1			0.354458	-0.031164	9	24.6	31.791	18.816	0.0494816	-0.0604269	0.0142641	-0.0402601	0.00304333	-0.0529566	-0.0139827	0.0860904	0.0235486
Thioredoxin-related transmembrane protein 2	TMX2			0.153831	0.0464301	1	2.7	34.037	0.73244	-0.0188074	-0.031836	0.0540808	0.20909	0.0951309	-0.161494	0.0993517	-0.0913276	-0.145387
Protein disulfide-isomerase TMX3	TMX3			0.084093	-0.0369783	1	2.9	51.871	3.4622	-0.0538454	-0.0647139	0.365949	-0.0807219	0.13088	0.0862968	-0.096142	-0.161109	-0.117793
Tumor necrosis factor alpha-induced protein 8	TNFAIP8			0.142005	0.0356783	1	4	23.003	1.7843	0.134649	-0.113611	-0.0104371	0.157289	-0.0211696	-0.0184823	-0.0742045	-0.0178116	-0.0274206
Tumor necrosis factor alpha-induced protein 8-like protein 2	TNFAIP8L2			0.473883	-0.0478565	1	4.3	20.555	1.3592	0.0570368	-0.0644531	0.0694935	-0.0395485	-0.03365	-0.00829389	-0.137701	0.0725122	0.0934054
TRAF2 and NCK-interacting protein kinase	TNIK			1.18704	0.138959	1	0.6	154.94	0.50205	-0.185152	-0.0227555	-0.0565259	0.0563999	0.00655603	0.0894893	0.074037	0.0878503	-0.0410978
Transportin-1	TNPO1			0.428047	0.028405	9	14.1	102.35	79.323	-0.0434455	-0.0216421	0.03837	0.041917	0.0238057	-0.00722514	0.016961	0.0345299	-0.0744692
Transportin-2	TNPO2			0.28176	0.0554563	6	10.4	101.39	84.422	-0.116442	-0.0075868	0.0539245	0.109864	-0.0896663	0.0760669	0.00177282	0.0785706	-0.0977026
Transportin-3	TNPO3			1.15758	0.104092	6	7.8	104.2	9.5818	-0.000604525	-0.133767	-0.0216848	0.0360328	0.0670338	0.0531539	-0.0234347	0.0574295	-0.0253569
Target of EGR1 protein 1	TOE1			0.202549	-0.109273	1	4.3	56.547	1.8897	0.298159	0.187777	-0.227136	-0.233648	0.223453	-0.0588227	0.0964088	-0.201852	-0.0755373
Mitochondrial import receptor subunit TOM20 homolog	TOMM20			0.409631	0.105661	1	9	16.298	1.3322	-0.154726	0.0287558	0.0994624	0.255077	0.0165272	0.0188702	-0.116745	-0.0600927	-0.0783268
Mitochondrial import receptor subunit TOM34	TOMM34			1.13702	-0.41686	1	4.9	34.559	3.8577	0.00209968	0.286177	0.23108	-0.528755	-0.0266403	-0.175828	-0.0121722	0.151612	0.0812282
Mitochondrial import receptor subunit TOM70	TOMM70A			0.139532	-0.0347416	3	5.9	67.454	30.664	0.100061	0.0125675	-0.00630071	-0.154499	0.0137247	0.142877	-0.0238359	-0.0232748	-0.0525182
DNA topoisomerase 1	TOP1			0.363134	-0.0759715	3	5.4	90.725	11.602	-0.0665962	0.0776265	-0.13212	-0.239199	-0.0487321	-0.0610728	0.190183	0.133423	0.155289
DNA topoisomerase 2-alpha	TOP2A			0.823829	-0.109208	5	4.1	174.38	13.541	0.14911	0.0236891	0.0242014	-0.130802	-0.0195225	0.0197001	0.0373211	-0.0365883	-0.0583072
DNA topoisomerase 2-beta	TOP2B			0.618745	-0.0598722	10	7.1	183.26	19.733	0.0431721	-0.0184634	0.0383539	-0.114757	-0.0141629	0.0123663	0.0512467	-0.00490538	0.0159516
Torsin-1A-interacting protein 1	TOR1AIP1			0.0670573	-0.0236834	1	1.5	66.248	1.2314	-0.0292591	0.0445968	0.0185102	-0.248791	0.0586467	0.152942	0.0248379	-0.0417197	0.0290383
Torsin-4A	TOR4A			0.130123	-0.0228998	1	1.7	46.914	1.1341	0.0626938	0.0764425	-0.012825	-0.0559891	0.134208	-0.020607	-0.178972	-0.140759	0.14461
Triosephosphate isomerase	TPI1			0.00655595	0.00082919	13	56.2	26.669	173.03	0.0125276	0.00489108	-0.0331632	-0.0280617	-0.0570163	0.0718211	0.0040502	-0.0109451	0.0446981
Tropomyosin alpha-3 chain	TPM3			0.991666	-0.155213	3	10.9	32.95	7.4916	0.142457	0.0603199	-0.0284965	0.00893062	-0.129775	-0.170514	0.012255	-0.0546717	0.168296
Tripeptidyl-peptidase 1	TPP1			0.815269	-0.158891	2	5.7	61.247	13.22	-0.00233047	0.0915612	0.227606	0.06681	-0.128738	-0.0979079	-0.045121	-0.145342	0.0422646
Tripeptidyl-peptidase 2	TPP2			1.16507	-0.0334942	6	4.6	138.35	9.5426	-0.00492255	0.0176209	0.0233289	-0.0212084	-0.00359509	-0.0396518	-0.0235184	0.0524821	0.00826607
Nucleoprotein TPR	TPR			0.362856	0.133607	5	2.2	267.29	8.4932	-0.19554	-0.142033	-0.22527	-0.288269	0.230159	-0.103913	0.268753	-0.0544733	0.519387
Tumor protein p63-regulated gene 1-like protein	TPRG1L			0.0708842	0.0194894	1	2.9	30.211	0.53411	0.0981781	-0.00105498	-0.196282	0.0283529	0.028926	-0.09797	0.0777321	0.0872615	-0.0163417
TraB domain-containing protein	TRABD			0.429616	0.0901745	1	2.7	42.321	3.1862	-0.0446935	-0.0953913	0.103377	-0.0293899	0.06191	0.201295	-0.110616	0.0970932	-0.174782
Translocating chain-associated membrane protein 1	TRAM1			0.304167	-0.0537973	2	7	43.071	8.5781	0.0566655	-0.0605634	0.0943755	0.0380412	-0.13299	0.0240344	0.029025	-0.0692833	0.0294966
Trafficking protein particle complex subunit 3	TRAPPC3			0.222544	0.216313	1	4.4	20.274	0.66316	-0.114267	0.132243	-0.256486	0.68345	0.274518	-0.547539	-0.0676036	-0.0636751	-0.0318394
Trafficking protein particle complex subunit 5	TRAPPC5			0.373285	0.0706731	1	4.3	20.783	0.56849	-0.184166	0.015259	0.059503	0.0713603	0.0471893	-0.0159345	-0.0325923	0.0727241	-0.024541
E3 ubiquitin-protein ligase TRIM22	TRIM22			0.148708	0.0464018	2	4	56.947	3.7318	-0.15182	0.0188542	-0.0429942	-0.221587	0.10564	0.0791925	0.0653385	0.138316	0.0178612
E3 ubiquitin/ISG15 ligase TRIM25	TRIM25			0.603379	0.081786	6	10.6	70.973	125.54	0.0552621	-0.109654	0.00424226	0.136995	0.0362782	0.0219348	-0.0325457	-0.0680488	-0.0356619
Transcription intermediary factor 1-beta	TRIM28			1.0567	-0.0729795	16	26.5	88.549	169.86	0.0408568	0.0176563	0.0422566	-0.0585285	-0.0817228	0.0220825	0.0196727	-0.000262685	0.00679084
E3 ubiquitin-protein ligase TRIP12	TRIP12			0.113319	0.0130909	6	3.5	220.43	7.0136	0.0490845	-0.010884	0.0396333	0.103805	0.0395381	-0.026237	-0.045113	-0.0221768	-0.118849
Pachytene checkpoint protein 2 homolog	TRIP13			0.441259	-0.0236593	7	19.7	48.55	23.666	-0.00752884	0.0359325	0.0388615	-0.0242706	0.0329965	-0.0124386	-0.0693528	-0.0164904	0.0310924
Multifunctional methyltransferase subunit TRM112-like protein	TRMT112			0.361747	0.160312	1	11.2	14.199	3.2782	-0.205403	0.0333898	-0.0564423	0.334075	-0.243613	0.162019	-0.415233	0.128576	0.271433
TRMT1-like protein	TRMT1L			0.0142051	0.00662848	1	1.4	81.746	2.967	0.289241	-0.0484546	-0.236821	-0.0127352	0.0317574	0.00482835	0.128297	-0.19053	0.043219
tRNA (adenine(58)-N(1))-methyltransferase non-catalytic subunit TRM6	TRMT6			0.639215	1.18806	1	2.6	55.799	0.58924	-0.339349	-0.18192	-0.419984	1.71317	-0.796969	1.70671	-0.659177	-0.434091	-0.57959
60 kDa SS-A/Ro ribonucleoprotein	TROVE2			0.579762	0.146666	3	6.7	60.67	6.4439	0.162709	-0.150353	-0.163722	0.0239529	0.141951	0.122729	-0.0609138	-0.0729804	0.00542995
Transient receptor potential cation channel subfamily A member 1	TRPA1			0.0865788	-0.0913314	1	0.7	127.5	0.51576	0.0522962	-0.062209	0.321287	-0.633252	0.0726914	0.597941	-0.10056	0.110711	-0.350104
Short transient receptor potential channel 5;Short transient receptor potential channel 4	TRPC5;TRPC4			0.0660964	-0.0547913	1	0.7	111.41	1.1803	-0.445203	0.334325	0.0327407	-0.00558057	0.184295	-0.421225	-0.154552	0.248695	0.235307
Transient receptor potential cation channel subfamily M member 8	TRPM8			0.974764	0.222213	1	0.9	127.68	0.57635	-0.122803	-0.00187323	-0.11576	0.336132	0.0079414	0.0821295	0.0587464	-0.0611455	-0.174566
Translin	TSN			1.35793	0.133442	3	19.7	26.183	46.292	-0.0185372	-0.111335	0.0131589	0.147958	0.0684092	0.0672456	-0.075692	0.0256075	-0.108014
Translocator protein	TSPO			0.138598	0.0752686	1	4.7	18.828	1.2881	0.0017768	0.205637	-0.127687	0.00628674	-0.143382	0.442628	-0.0206223	-0.185803	-0.170032
GDP-L-fucose synthase	TSTA3			0.727041	0.0777793	3	14	35.892	11.037	0.0285855	-0.0481523	-0.00898181	-0.0144433	0.0852375	0.133995	-0.0730372	-0.0539386	-0.0404631
Tetratricopeptide repeat protein 37	TTC37			0.0340217	0.0096583	3	2.1	175.48	14.344	0.104803	-0.174129	0.0992007	-0.0217985	0.010326	0.0703215	-0.0326018	-0.00480577	-0.0425139
Tetratricopeptide repeat protein 9A	TTC9			0.0885697	-0.0422877	1	3.2	24.379	1.1963	-0.296022	0.162521	0.117016	0.121582	-0.16539	-0.0995404	-0.0694967	0.343578	-0.105446
TELO2-interacting protein 1 homolog	TTI1			0.0554269	0.015147	2	2.1	122.07	4.3533	0.0636136	-0.0912378	0.0837893	0.15788	0.0491787	-0.105452	-0.152217	-0.105832	0.10908
Tubulin--tyrosine ligase-like protein 12	TTLL12			0.234816	-0.0243936	3	6.5	74.403	9.189	0.00571877	0.0663119	0.0506538	0.0767398	-0.0495257	0.0222896	0.00738085	-0.0780605	-0.0927068
Titin	TTN			0.20597	-0.071322	1	0	3816	0.54565	0.112619	-0.10666	0.148399	-0.0595714	-0.183018	0.182981	-0.0157864	0.0370245	-0.107186
Tubulin alpha-1B chain;Tubulin alpha-4A chain	TUBA1B;TUBA4A			0.385594	-0.0395379	15	46.3	50.151	150.45	0.0564176	-0.0550264	0.0619849	-0.0248994	-0.0498352	0.0194968	-0.0547095	0.0427353	0.0126375
Tubulin alpha-1C chain	TUBA1C			0.870401	-0.0484732	16	50.8	49.895	289.38	0.0429176	0.0234212	-0.0419482	-0.0464713	-0.0339811	-0.0405768	0.0665943	0.0252566	0.0135895
Tubulin alpha chain-like 3	TUBAL3			0.09055	0.0180134	3	7.4	49.908	6.5531	-0.00587146	0.0325231	-0.163831	0.0213121	-0.101423	-0.00302781	0.0721695	0.328285	-0.171335
Tubulin beta chain;Tubulin beta-2B chain;Tubulin beta-2A chain	TUBB;TUBB2B;TUBB2A			0.576206	-0.0450247	15	45.3	49.67	173.91	0.0621445	0.0383718	-0.0491934	-0.0160597	-0.0432633	-0.0244284	0.0562058	-0.00718085	-0.00779486
Tubulin beta-3 chain	TUBB3			0.359534	-0.116657	8	22.9	50.432	3.3299	0.228965	-0.0459546	0.0306142	-0.142501	-0.16326	0.169414	0.0536713	-0.131841	0.00969394
Tubulin beta-4B chain;Tubulin beta-4A chain	TUBB4B;TUBB4A			0.124049	-0.0193029	15	45.2	49.83	32.501	-0.0785002	0.0574275	-0.10276	-0.019711	-0.0492358	-0.112795	0.0859102	0.0777089	0.150757
Tubulin gamma-2 chain;Tubulin gamma-1 chain	TUBG2;TUBG1			0.208161	0.0559643	1	2.7	51.091	1.4625	0.0227529	-0.0734666	0.0310744	0.158198	-0.147203	0.137258	0.0393934	-0.0892151	-0.0699907
Elongation factor Tu, mitochondrial	TUFM			0.0359387	0.00809936	5	11.1	49.541	12.148	0.081819	-0.0348225	-0.109933	-0.116445	0.0482725	0.0295346	0.0895274	-0.0122714	0.0331199
Tubby-related protein 1	TULP1			0.0205072	0.0496367	1	1.3	60.609	0.56525	-1.09699	1.02252	0.38688	1.15498	-0.218151	-0.475503	-0.238636	-0.147103	-0.379192
Twinfilin-2	TWF2			0.0381964	-0.0135955	3	12.6	39.548	12.636	0.187605	-0.203733	0.0490777	0.00669372	-0.0730764	0.0585457	0.0287864	-0.0211363	-0.0239609
Alpha-taxilin	TXLNA			1.67859	-0.0382778	6	9.9	61.89	6.2878	0.0510155	0.0223715	0.0454535	-0.00852904	0.0105797	0.00195641	-0.0118995	-0.0794212	-0.0227252
Gamma-taxilin	TXLNG			1.61389	0.51898	1	1.7	60.585	2.3118	-0.255191	-0.379939	-0.123317	0.502156	0.230464	0.0658751	-0.0991048	0.128573	-0.0607143
Thioredoxin	TXN			0.251727	-0.0588479	1	8.6	11.737	1.3116	0.0943151	0.0354873	0.0270522	-0.153746	-0.0235229	0.15758	-0.0330759	-0.0721935	-0.0230943
Thioredoxin domain-containing protein 17	TXNDC17			0.427886	0.0532991	2	19.5	13.941	1.6187	-0.10149	-0.128278	-0.129721	-0.0230628	-0.170912	-0.00561746	0.0756118	0.410167	0.0821048
Thioredoxin domain-containing protein 5	TXNDC5			0.00230206	0.000938535	3	6.5	47.628	2.9832	-0.15078	0.0929754	0.0964251	0.163851	-0.188523	0.0661077	0.113552	-0.117361	-0.0674453
Thioredoxin-like protein 1	TXNL1			0.35138	-0.0893306	1	7.6	32.251	6.6318	-0.135407	0.197026	-0.0844809	-0.139741	-0.0808969	-0.0702149	0.107613	0.0680186	0.146885
Thioredoxin reductase 1, cytoplasmic	TXNRD1			0.275415	0.0308102	5	9.9	70.905	51.818	0.0474507	-0.0386274	0.0202727	0.0513064	-0.0283474	0.0985674	0.0182118	-0.0812313	-0.0788012
Splicing factor U2AF 35 kDa subunit	U2AF1			0.41029	-0.226126	1	5.4	27.872	10.285	-0.194095	0.458549	0.226708	-0.265995	-0.1151	0.19388	-0.0958271	-0.109399	-0.0899196
Splicing factor U2AF 65 kDa subunit	U2AF2			0.349762	0.0611936	4	10.9	53.5	18.455	0.0237809	-0.0129941	-0.0809194	0.00376046	-0.055315	0.165003	0.0358781	-0.0789592	0.00856722
Ubiquitin-like modifier-activating enzyme 1	UBA1			0.282078	-0.033217	22	25	117.85	149.94	0.051226	-0.043687	0.11985	0.0112718	0.00954845	0.00691806	-0.0452259	-0.0462499	-0.05485
SUMO-activating enzyme subunit 2	UBA2			0.488897	-0.0218206	9	23.9	71.223	44.293	-0.00489648	0.0138151	-0.0127264	0.00940576	-0.0268711	-0.0518041	-0.0301127	0.0426109	0.0693807
NEDD8-activating enzyme E1 catalytic subunit	UBA3			2.05102	0.0687995	6	19.4	51.852	36.334	-0.0481543	-0.0505551	-0.0369908	-0.00353473	0.0323262	0.0419067	0.0716051	0.0376584	-0.0354597
Ubiquitin-like modifier-activating enzyme 6	UBA6			0.455846	0.0454211	7	8.7	117.97	52.63	-0.018228	-0.0422658	0.000398954	0.0274521	0.0956159	-0.0468995	-0.0333315	0.0518433	-0.0257837
Ubiquitin-conjugating enzyme E2 K	UBE2K			0.33185	-0.15494	1	7.5	22.406	5.7156	0.309188	0.113039	-0.212457	0.0181011	0.046818	-0.319969	-0.0126847	-0.0150304	0.0817963
Ubiquitin-conjugating enzyme E2 L3	UBE2L3			0.110978	0.0151438	4	26	17.861	3.6167	0.0498071	-0.113114	-0.00307051	-0.00652736	-0.0275664	0.0131477	0.0503725	0.0193078	0.0264452
Ubiquitin-conjugating enzyme E2 N	UBE2N			0.199262	0.039261	3	30.3	17.138	16.144	0.0656434	-0.0535577	0.0600489	0.158551	-0.0613288	0.0926951	-0.0505724	-0.18456	-0.0181185
Ubiquitin-protein ligase E3A	UBE3A			0.595432	0.263792	2	3.1	100.69	21.796	-0.525049	-0.112619	0.0621814	0.260739	-0.0329723	-0.0118791	0.208016	0.234731	-0.0743471
Ubiquitin-protein ligase E3C	UBE3C			0.179173	0.0608016	1	1.1	123.92	0.69451	-0.0123328	-0.202573	-0.00305759	-0.234074	0.0850115	0.113503	0.197075	-0.0215147	0.0867638
Ubiquitin conjugation factor E4 B	UBE4B			0.0870444	0.0126179	1	1.5	146.18	3.8482	0.0631628	-0.00800271	-0.07743	0.0584536	-0.0510359	0.0081661	-0.0648271	-0.00170697	0.082022
UbiA prenyltransferase domain-containing protein 1	UBIAD1			0.279557	0.295311	1	4.7	36.831	1.2221	-0.00526302	0.193068	-0.0201405	0.31079	1.09689	-0.354079	-0.157949	-0.573905	-0.480606
Ubiquitin-like protein 5	UBL5			0.996434	0.16127	1	12.3	8.5468	0.58655	-0.177959	0.0134462	-0.017322	0.0998323	0.183053	0.0190893	-0.0963253	-0.0249349	0.00992208
Ubinuclein-1	UBN1			0.647966	-0.292575	1	0.8	121.52	0.52044	0.012069	0.237007	-0.143561	-0.269525	0.0456306	-0.548316	-0.00020976	0.175595	0.500113
E3 ubiquitin-protein ligase UBR4	UBR4			0.00631516	-0.0022283	8	2.4	573.83	12.585	-0.0166502	0.062368	-0.0626404	0.1936	-0.0327063	-0.184501	0.019472	-0.0656375	0.0954974
Putative E3 ubiquitin-protein ligase UBR7	UBR7			1.48843	0.341814	2	4.5	47.998	1.6488	-0.217739	-0.0393666	0.0880025	0.170602	0.364359	0.321379	-0.288681	-0.175893	-0.213863
Nucleolar transcription factor 1	UBTF			0.0466702	-0.0100719	1	1.6	89.405	2.0405	0.119735	-0.025464	0.0272411	0.103344	-0.0895286	0.0774816	0.0385984	-0.0825122	-0.160093
Ubiquitin carboxyl-terminal hydrolase isozyme L3	UCHL3			0.48116	0.173939	1	7	26.182	2.9071	-0.317321	-0.111162	0.215207	0.0933696	0.15061	0.0645608	0.353196	-0.0188167	-0.420843
Ubiquitin carboxyl-terminal hydrolase isozyme L5	UCHL5			0.0837079	-0.0167006	1	2.4	37.606	0.7066	0.0546676	-0.0593847	0.0977601	-0.0771731	0.105823	0.0142917	0.0180387	-0.169357	0.024136
Ubiquitin-fold modifier-conjugating enzyme 1	UFC1			0.22951	0.0577591	1	4.8	19.458	0.58798	-0.144122	-0.0231749	0.0460172	-0.0971434	-0.0258363	0.174977	-0.0544056	0.0212153	0.111275
E3 UFM1-protein ligase 1	UFL1			0.0662288	0.0225809	1	2	89.594	3.8288	0.0157238	-0.0969151	0.0585311	-0.0822482	0.233457	-0.106126	-0.0875364	-0.0895189	0.163435
UDP-glucose:glycoprotein glucosyltransferase 1	UGGT1			0.51615	0.0555965	1	0.6	177.19	1.8177	-0.0599396	-0.0745141	0.0537134	0.0553348	-0.0198529	0.0505672	-0.00613249	0.024681	-0.0150556
E3 ubiquitin-protein ligase UHRF1	UHRF1			0.75237	-0.263923	1	1.1	89.813	4.4895	0.367521	0.187075	-0.145097	-0.186894	-0.185226	-0.0101514	0.037643	0.0305527	-0.0866213
Protein unc-13 homolog D	UNC13D			0.216248	-0.00959702	4	5	123.28	7.4185	0.0293729	-0.0167539	-0.0149274	0.00641504	-0.0189728	-0.0185419	-0.0114951	0.0247829	0.028922
Protein unc-45 homolog A	UNC45A			0.209197	-0.0351949	2	2	103.08	2.5954	0.148582	-0.0453245	-0.00760937	-0.00696161	-0.0479096	0.0449343	-0.02425	-0.0118081	-0.0408511
Protein unc-45 homolog B	UNC45B			0.39862	-0.47953	1	1.4	103.73	0.72372	0.456831	0.41772	-0.12573	0.669955	-0.427924	-0.931799	0.162332	-0.692194	0.479611
Regulator of nonsense transcripts 1	UPF1			0.0487623	-0.00995306	5	5	124.34	10.047	0.0133236	0.0145276	0.071446	-0.0292265	0.156739	-0.0580744	-0.0413155	-0.0522977	-0.0663204
Regulator of nonsense transcripts 2	UPF2			0.00453708	0.00123195	2	1.5	147.81	3.2095	-0.042037	0.052156	0.0576694	0.125967	0.0856561	-0.140139	-0.0369474	-0.0543984	-0.0391252
Cytochrome b-c1 complex subunit 1, mitochondrial	UQCRC1			0.73505	0.0819227	4	8.1	52.645	19.557	-0.00117333	-0.0320356	-0.0722681	0.0981089	-0.0465912	0.0887732	0.0709252	0.0286625	-0.1256
Cytochrome b-c1 complex subunit Rieske, mitochondrial;Cytochrome b-c1 complex subunit 11;Putative cytochrome b-c1 complex subunit Rieske-like protein 1	UQCRFS1;UQCRFS1P1			1.01803	0.144212	1	7.7	29.668	1.6957	-0.0725	-0.103687	-0.0139122	0.17646	-0.0327624	0.0988398	-0.0212469	0.0218719	-0.0442615
Unhealthy ribosome biogenesis protein 2 homolog	URB2			0.16448	0.0646987	1	0.7	170.54	0.66759	0.107227	0.113597	0.0261315	0.0244294	0.436648	-0.0200263	-0.256606	-0.19002	-0.232579
Vesicle transport protein USE1	USE1			0.413967	-0.208444	3	12.7	29.371	7.1221	0.165474	0.0719224	0.253677	0.354575	-0.343064	-0.145768	-0.0415407	-0.093242	-0.213232
General vesicular transport factor p115	USO1			0.161872	-0.0153324	14	16.6	107.89	229.1	0.0139335	-0.0402938	0.0632363	-0.0298583	0.0344546	-0.0137175	-0.0447167	0.0147166	0.011047
Ubiquitin carboxyl-terminal hydrolase 10	USP10			0.0974585	0.0302507	2	2.3	87.133	1.9896	-0.0290253	0.00125058	-0.142421	0.0753572	-0.230882	0.0760809	0.0131765	0.169601	0.0756636
Ubiquitin carboxyl-terminal hydrolase 14	USP14			0.26747	0.044407	2	6.3	56.068	2.5509	0.00150521	-0.0342342	-0.0486735	0.120084	-0.10215	0.0338842	-0.0916947	0.12594	0.00414047
Ubiquitin carboxyl-terminal hydrolase 24	USP39			0.918208	-0.202829	1	0.5	294.36	0.95319	0.106934	0.0382482	0.16007	-0.232293	0.0881753	-0.159117	0.0016426	0.145116	-0.139974
Ubiquitin carboxyl-terminal hydrolase 4	USP4			0.127308	0.0313849	1	1.2	108.56	0.88494	-0.000860423	0.0558523	-0.0330634	-0.132208	0.148167	0.100124	0.0172058	-0.0364495	-0.109966
Ubiquitin carboxyl-terminal hydrolase 47	USP47			0.162625	0.062811	1	0.9	157.31	1.0286	0.0881453	-0.205574	-0.0867016	0.16268	0.0532636	-0.231641	0.0725821	0.205134	-0.0490854
Ubiquitin carboxyl-terminal hydrolase 5	USP5			0.649776	0.0874406	3	4.3	95.785	4.4265	0.0167051	-0.0509042	-0.135791	0.112211	-0.0269771	0.00709756	0.0172361	-0.0517123	0.120937
Ubiquitin carboxyl-terminal hydrolase 7	USP7			0.0313401	0.00631409	4	3.5	128.3	5.3603	-0.0911801	0.0561174	-0.0167708	-0.0365183	0.0907848	-0.0871577	0.0481259	0.0305709	0.0148297
Probable ubiquitin carboxyl-terminal hydrolase FAF-X	USP9X			0.680146	0.137264	1	0.4	290.46	1.0574	-0.137815	-0.0190663	0.0717914	0.200179	0.152378	-0.0258553	-0.150263	0.0775167	-0.160063
Small subunit processome component 20 homolog	UTP20			0.274658	-0.048616	1	0.6	318.38	0.82406	0.00326845	0.00110796	0.112831	-0.128095	0.0724069	0.0270481	0.0672923	0.0742534	-0.221311
Vesicle-associated membrane protein 2	VAMP2			0.484904	-0.0774846	3	53.4	12.663	4.9442	-0.0946945	0.0606615	0.0125861	-0.0114435	-0.185654	-0.0568033	0.0319695	0.168181	0.0839986
Vesicle-associated membrane protein 8	VAMP8			0.317354	-0.0463961	3	32	11.438	73.606	-0.0880054	0.0950129	0.0421881	0.0196005	-0.0491833	-0.0604101	0.0350823	0.106932	-0.0924159
Vesicle-associated membrane protein-associated protein A	VAPA			0.00748519	0.00204544	3	18.1	27.893	9.4086	0.0341391	0.0838127	-0.177527	-0.0418106	0.061128	-0.0727566	0.0140727	-0.0329489	0.140692
Valine--tRNA ligase	VARS			0.423708	-0.0442853	16	14.4	140.47	40.298	0.0429413	0.0118482	-0.0192823	-0.0172365	0.0294162	-0.109529	0.0193387	0.0376647	0.0136399
Valine--tRNA ligase, mitochondrial	VARS2			1.24476	0.917687	1	1	118.49	0.80921	-0.0839863	-0.289138	-0.273439	0.609722	1.3315	0.165277	-0.673355	-0.225276	-0.552502
Proto-oncogene vav	VAV1			0.595648	0.111	2	1.8	98.313	2.9497	-0.17471	0.0296725	0.0216724	0.0623487	0.159629	-0.0123433	-0.228218	0.244446	-0.093696
Vinculin	VCL			0.675525	0.038877	9	9.3	123.8	92.319	-0.0453297	0.00889481	-0.00733365	-0.0077807	0.0627577	0.0178853	-0.0502556	0.012485	0.0174786
Transitional endoplasmic reticulum ATPase	VCP			0.251251	0.0417068	13	22.5	89.321	109.15	0.0279103	-0.0348848	0.0241279	0.0252219	0.165234	-0.0481816	-0.0483885	-0.0893562	-0.0128809
Voltage-dependent anion-selective channel protein 1	VDAC1			0.17085	-0.0271898	5	25.4	30.772	72.683	-0.0317931	0.0066825	0.00970491	0.0395046	-0.148586	0.0121063	0.106231	0.0264031	-0.0114519
Voltage-dependent anion-selective channel protein 2	VDAC2			0.104415	0.0120755	4	20.1	31.566	30.155	-0.0122576	-0.0215725	-0.0331146	0.0542908	-0.0869189	0.00191	-0.00384538	0.00390445	0.106406
Voltage-dependent anion-selective channel protein 3	VDAC3			0.143234	0.0219448	4	15.2	30.658	2.7554	-0.0240672	-0.0630644	0.00526185	-0.0516275	-0.0653213	0.100913	0.0823579	-0.0332043	0.0575532
Ventricular zone-expressed PH domain-containing protein homolog 1	VEPH1			0.267454	-0.0763892	1	1	94.744	0.50512	-0.024241	0.0690851	0.149987	-0.156288	-0.0646855	0.186637	-0.134388	0.034432	-0.0517381
Vimentin	VIM			0.733064	-0.0858604	12	27.5	53.651	52.31	0.0430062	0.0316255	0.0567465	-0.144815	-0.0144757	0.0330877	0.0459824	-0.0114819	-0.0308738
Vacuolar protein-sorting-associated protein 25	VPS25			0.0723971	0.00728429	1	5.7	20.747	0.93751	-0.0369944	0.0592528	-0.0459477	-0.0150608	0.0197644	-0.00653998	0.0809378	-0.0385192	-0.00809113
Vacuolar protein sorting-associated protein 35	VPS35			0.099236	0.0140096	14	19.2	91.706	217.53	0.0184202	-0.0247807	0.0219333	-0.0481834	0.112966	-0.00718043	-0.0586492	-0.00596798	0.000244401
Vacuolar protein sorting-associated protein 4B	VPS4B			0.172826	0.0286167	7	15.8	49.301	28.754	-0.0291609	0.0984679	-0.102853	-0.0219349	0.0529294	0.0213092	0.047851	-0.00704987	-0.0507566
Vacuolar protein sorting-associated protein VTA1 homolog	VTA1			0.455778	0.243272	4	17.6	33.879	8.8471	-0.0839947	0.0181673	-0.235658	-0.0936506	-0.0563095	0.578292	-0.159096	-0.0396592	0.0807099
Wings apart-like protein homolog	WAPAL			0.761227	-0.0451951	4	3.9	132.94	6.8892	0.027095	0.00693491	0.0601091	-0.0488375	-0.0207375	0.0281286	0.0264512	-0.0693146	-0.00102759
Tryptophan--tRNA ligase, cytoplasmic;T1-TrpRS;T2-TrpRS	WARS			0.0932261	-0.0251114	2	7.2	53.165	1.7389	-0.0260186	0.0209561	-0.00841204	-0.105857	-0.142464	0.159513	0.135193	-0.0354636	0.0113552
Wiskott-Aldrich syndrome protein	WAS			0.756256	-0.0904343	1	1.6	52.912	1.2302	0.0465	0.0535138	0.0724779	-0.0850012	0.0758693	-0.0896792	-0.215134	-0.0556756	0.205931
Wiskott-Aldrich syndrome protein family member 2	WASF2			1.03972	0.189042	1	1.6	54.283	0.536	-0.094604	-0.201557	0.0302652	0.14615	0.160294	-0.00521437	0.0346207	-0.120049	0.0588959
WD repeat- and FYVE domain-containing protein 4	WDFY4			1.71965	0.203653	2	0.7	353.61	12.984	-0.0599298	-0.219336	-0.0860703	0.120708	0.0495223	0.0753916	0.0572413	0.109377	-0.0381019
WD repeat-containing protein 1	WDR1			1.04104	-0.0833097	10	20.8	66.193	55.765	0.0606309	0.0736586	0.000205888	-0.0859231	-0.046606	0.0170955	0.0022077	0.0487034	-0.0611712
WD repeat-containing protein 11	WDR11			0.534512	0.0695134	1	0.7	136.68	1.5464	-0.0413129	0.0331353	-0.0568293	0.106523	-0.0519712	0.0889817	-0.142899	-0.0451055	0.11828
WD repeat-containing protein 18	WDR18			0.44123	0.0597036	1	2.5	47.405	0.50767	0.00750266	-0.0906814	0.0680045	0.115975	-0.00576014	0.0537213	-0.013896	-0.187298	0.0612329
WD repeat-containing protein 3	WDR3			0.474587	1.26864	1	2.8	106.1	9.2762	-1.68733	1.10267	-1.13819	1.63504	-0.863914	1.31193	-1.45827	-1.1209	2.22778
WD repeat-containing protein 36	WDR36			0.055031	0.0158941	1	1.3	105.32	0.52237	-0.063225	-0.0688817	-0.0329442	-0.131258	0.158735	-0.144845	-0.0744728	0.228489	0.137205
WD repeat-containing protein 43	WDR43			2.24826	-0.214567	1	1	74.89	0.7635	0.137296	0.0492688	0.158424	-0.134715	-0.0610909	-0.102908	-0.0696465	0.0430609	-0.0108883
WD repeat-containing protein 5	WDR5			0.299976	-0.130851	1	7.2	36.588	2.9423	0.0395208	0.132005	0.0474399	-0.113023	-0.329082	0.268519	-0.201525	-0.0848792	0.249827
WD repeat-containing protein 75	WDR75			0.935224	-0.122467	3	4.2	94.498	4.9862	-0.0171603	-0.00649198	0.16625	-0.0975713	-0.0798263	-0.0474054	-0.0437346	-0.0087383	0.14348
Histone-lysine N-methyltransferase NSD2	WHSC1			0.105049	0.022654	2	2.1	152.26	3.3175	0.0933945	-0.0360157	-0.023881	0.158206	0.00910679	-0.0658531	0.0256043	-0.069761	-0.0819993
Serine/threonine-protein kinase WNK1	WNK1			0.66355	0.0298622	1	0.5	250.79	1.4504	-0.00763395	0.0487058	-0.00975513	0.0430815	0.0508567	0.0269651	0.00821309	-0.214073	0.0624413
Serine/threonine-protein kinase WNK4	WNK4			0.812799	-0.725888	1	0.6	134.74	0.50485	0.482554	0.195045	0.399434	-1.08446	-0.331192	0.315023	0.332919	0.107577	-0.408097
Pre-mRNA-splicing regulator WTAP	WTAP			0.155191	-0.0279438	2	4.3	44.243	0.55626	0.0395143	0.0402816	0.0105501	-0.126754	0.0959222	0.0373464	-0.00358237	0.0254048	-0.109881
Pre-mRNA-splicing factor SYF1	XAB2			1.73524	0.174304	3	5	100.01	2.881	-0.0755669	-0.133809	-0.0540465	0.0127233	0.142973	0.103792	-0.0251034	0.0246863	0.0131527
Xanthine dehydrogenase/oxidase;Xanthine dehydrogenase;Xanthine oxidase	XDH			0.387903	0.0852189	1	0.6	146.42	1.2032	0.0287668	-0.0411427	-0.109049	-0.0437658	0.211809	-0.0338116	-0.116727	0.188344	-0.075623
E3 ubiquitin-protein ligase XIAP	XIAP			1.37862	0.445699	1	1.8	56.684	0.73668	-0.22096	-0.155256	-0.243016	0.128978	0.533406	0.0554811	-0.0712727	-0.0063253	-0.0122322
Xaa-Pro aminopeptidase 1	XPNPEP1			0.0843157	-0.0148092	1	2.6	69.917	0.88954	0.0149221	0.0458665	-0.0244095	0.0496082	-0.120037	0.0623806	0.0407923	-0.170263	0.109942
Exportin-1	XPO1			1.30295	-0.0692767	22	21.9	123.38	97.211	0.0786509	0.0350304	0.0443432	-0.0557762	-0.0105501	0.0165207	-0.00363133	-0.0483984	-0.0473874
Exportin-5	XPO5			0.0824311	0.0313051	3	3.3	136.31	2.8635	0.0123139	-0.070557	0.0564154	0.27422	-0.0170955	-0.165036	-0.0227337	-0.126593	0.0678686
Exportin-6	XPO6			0.0518796	0.0195215	2	1.5	128.88	1.9114	0.0783592	-0.0241908	-0.0741107	0.00313717	0.227821	-0.192336	0.186491	-0.0891431	-0.107227
Exportin-7	XPO7			0.349668	0.0219404	9	7.6	123.91	22.992	-0.054431	-0.0381913	0.0121315	0.0272808	-0.0283747	-0.0135758	0.0468672	0.0402394	0.0168555
Exportin-T	XPOT			0.0448269	0.00340157	14	18.2	109.96	89.634	0.00862153	-0.0226871	0.0362455	0.0265783	0.0338786	-0.0280723	-0.0225991	0.000953145	-0.0241169
DNA repair protein XRCC4	XRCC4			0.00722526	0.00287641	2	7.4	38.286	3.5419	-0.15102	-0.168656	0.162324	0.0991897	-0.126485	-0.121428	0.101374	0.108136	0.105367
X-ray repair cross-complementing protein 5	XRCC5			0.326352	-0.037417	13	18.2	82.704	162.1	0.0941299	-0.0461207	0.0532209	-0.0473219	0.0238536	0.0124475	-0.0251168	-0.0870309	0.0307404
X-ray repair cross-complementing protein 6	XRCC6			0.121143	0.015161	18	36	69.842	237.96	0.0358165	-0.07401	0.054701	-0.0142428	0.0154708	0.0607625	-0.0313023	-0.00352912	-0.0348648
5-3 exoribonuclease 2	XRN2			0.446333	0.124871	1	1.3	108.58	8.8908	-0.136549	-0.166033	0.154395	0.167851	0.10436	-0.0457851	-0.0238438	0.0531771	-0.0987698
Xylosyltransferase 1	XYLT1			0.0515702	0.0301203	1	1	107.57	0.51818	-0.205193	-0.177549	0.118192	0.198643	-0.384983	0.0121512	-0.0442748	0.443484	0.0483312
Tyrosine--tRNA ligase, cytoplasmic;Tyrosine--tRNA ligase, cytoplasmic, N-terminally processed	YARS			0.927994	-0.0726756	6	10.6	59.143	6.1492	-0.00586414	-0.116396	-0.0216324	-0.140762	-0.0987197	-0.122438	-0.0402414	0.643639	-0.088783
Nuclease-sensitive element-binding protein 1	YBX1			0.00370979	-0.00120754	2	15.4	35.924	57.653	0.0681137	-0.197243	0.0605204	0.00257057	-0.14064	0.0658381	0.12205	-0.017076	0.0446679
Protein YIPF5	YIPF5			0.115993	-0.0579658	1	4.7	27.989	1.1295	-0.0506879	0.0784392	-0.0201057	0.283358	-0.133403	-0.316207	0.0349309	-0.0174732	0.14995
Protein YIPF6	YWHAB			0.463369	0.207033	1	5.1	26.256	12.782	-0.187256	-0.180721	0.0491824	0.449733	-0.0246099	-0.122819	-0.0798821	0.194016	-0.0888415
14-3-3 protein epsilon	YWHAE			1.05102	-0.0410454	14	54.9	29.174	77.459	-0.00134754	-0.0320763	-0.00817225	-0.0819473	-0.0555831	-0.0272019	-5.88223e-06	0.0369683	0.178168
14-3-3 protein gamma;14-3-3 protein gamma, N-terminally processed	YWHAG			0.611986	0.0952766	12	50.2	28.302	156.19	-0.172216	0.0399202	-0.157854	-0.0289843	0.0168292	0.00783592	0.101297	0.0833053	0.118668
14-3-3 protein eta	YWHAH			0.558247	0.0605794	13	54.1	28.218	323.31	-0.134923	0.0157791	-0.0809395	0.0228748	0.0014562	-0.0426762	0.0701159	0.0838224	0.073292
14-3-3 protein theta	YWHAQ			0.0849419	0.0130966	12	50.2	27.764	301.44	-0.0841208	0.0259929	-0.0707333	-0.0855618	0.0529432	-0.0569527	0.105291	0.0834314	0.0385115
14-3-3 protein zeta/delta	YWHAZ			0.547238	0.0530632	14	57.1	27.745	253.75	-0.0761472	-0.000464968	-0.121437	-0.0616771	0.0125845	0.0102326	0.0746734	0.0778303	0.0932075
Zonadhesin	ZAN			0.0953793	0.0543475	1	0.2	305.63	0.68846	-0.20166	0.132317	0.0413076	0.361528	-0.253071	0.0265504	0.120334	0.0149703	-0.233475
Zinc finger CCCH domain-containing protein 14	ZC3H14			0.936355	0.229136	1	1.2	82.875	0.5804	-0.187532	-0.0106043	-0.336696	0.0825672	0.143982	-0.0739739	0.162962	-0.028715	0.256812
Zinc finger CCCH domain-containing protein 15	ZC3H15			0.227126	-0.161552	2	5.4	48.602	3.894	0.180126	0.144487	-0.150539	0.384173	-0.202202	-0.492553	0.0603398	-0.0175799	0.102549
Zinc finger CCCH-type antiviral protein 1	ZC3HC1			0.553946	0.143585	5	7.9	101.43	138.69	0.134023	-0.0372376	-0.231281	0.117897	0.0125303	0.165833	-0.0467226	-0.0357417	-0.0704992
Palmitoyltransferase ZDHHC3	ZDHHC3			0.0541488	0.023595	1	5.4	34.17	6.1516	-0.0527089	0.0738032	-0.112066	-0.269887	0.0428711	0.20683	0.00223302	-0.0909979	0.208725
AN1-type zinc finger protein 6;AN1-type zinc finger protein 5	ZFAND6;ZFAND5			0.153524	0.0523959	1	4.3	22.555	0.64323	0.199435	-0.00266584	-0.213627	0.131204	0.0324822	-0.0233556	-0.183989	-0.0141399	0.0834574
Zinc finger homeobox protein 2	ZFHX2			0.564719	0.156544	1	0.6	274.17	0.85143	-0.246984	-0.0695065	0.0128005	0.240282	-0.0839248	0.00958665	0.00703944	0.250532	-0.111023
Zinc finger RNA-binding protein	ZFR			0.153883	0.0629515	5	7.1	117.01	79.273	-0.0168861	-0.259817	0.266721	0.0882174	0.037027	0.0536284	-0.0725722	-0.0271904	-0.0603266
Zinc finger MIZ domain-containing protein 2	ZMIZ2			0.094498	0.0275836	1	0.8	96.536	0.59782	0.156751	-0.0388773	-0.146489	-0.0884832	0.0494457	0.0931735	-0.125698	-0.0287201	0.137698
CAAX prenyl protease 1 homolog	ZMPSTE24			1.60331	-0.0982805	6	13.1	54.812	15.473	0.0317439	0.0109734	0.101574	-0.062503	-0.0449716	-0.0430759	-0.045749	0.0783701	-0.0175598
BUB3-interacting and GLEBS motif-containing protein ZNF207	ZNF207			1.57971	0.253346	1	2.7	50.75	1.7789	-0.144663	-0.091872	-0.161789	0.202354	0.179367	-0.0200086	0.0250506	0.151046	-0.130682
Zinc finger protein 215	ZNF215			0.40838	0.175042	1	2.9	60.034	2.0848	-0.22578	-0.112651	0.0368064	0.401552	-0.130756	-0.0472943	-0.00547086	0.230114	-0.137718
Zinc finger protein 257	ZNF257			0.158043	-0.0182831	1	1.6	65.779	0.55491	0.0388876	-0.0572099	0.0667156	0.0292564	-0.0437961	0.00808366	-0.0263678	0.0679871	-0.0747549
Zinc finger protein 277	ZNF277			0.292871	-0.408063	1	2.9	52.787	0.51318	-0.127422	0.610307	-0.0948265	-1.27288	0.417375	0.019376	0.0513795	0.0937486	0.311746
Zinc finger protein 286A;Putative zinc finger protein 286B	ZNF286A;ZNF286B			0.374576	-0.0783073	1	1.9	60.174	0.50324	-0.0663216	0.17271	0.0262838	-0.0640566	-0.107673	0.0694795	-0.0312084	0.0726279	-0.0630397
Zinc finger protein 296	ZNF296			0.309985	0.151901	1	1.9	50.81	2.1552	-0.4101	0.0351906	0.0461132	0.30428	-0.115883	-0.0614879	0.00502231	0.367869	-0.162202
Zinc finger protein 425	ZNF425			0.747516	-0.0588931	1	1.6	87.72	0.79196	0.00949001	0.0289264	0.0573395	-0.0771923	0.0362825	-0.0400135	0.0829066	-0.058689	-0.0302484
Zinc finger protein 668	ZNF668			0.0755554	0.0471752	1	2.4	67.889	0.55305	-0.309505	0.199887	-0.0394717	0.27845	-0.285637	-0.000377761	0.131409	-0.0220888	0.0561365
Zinc finger protein 680	ZNF680			0.682506	0.191422	1	1.7	61.797	0.83338	-0.31031	0.0102259	0.00121297	0.231652	-0.00646205	0.0502032	0.0901441	0.0693829	-0.127247
Zinc finger protein 821	ZNF821			0.867504	0.221895	1	3.2	46.793	0.93947	-0.20519	-0.102644	-0.127213	0.238213	-0.145552	0.137977	0.0621468	0.128375	0.022688
Zinc finger protein 823	ZNF823			0.361829	-0.130247	1	1.3	70.27	0.59619	-0.0126397	0.277184	-0.138681	0.0747541	-0.122493	-0.217138	-0.119098	0.0158324	0.251081
Zinc finger protein 883	ZNF883			0.288627	0.261617	1	2.4	43.966	0.54093	-0.00897609	-0.0671611	-0.0723699	0.770278	0.342279	-0.476213	-0.045707	0.144053	-0.577381
Centromere/kinetochore protein zw10 homolog	ZW10			1.03561	-0.0845085	2	2.8	88.828	4.284	-0.0184409	0.109647	0.0524198	-0.0525042	-0.0387075	-0.0186881	-0.081991	0.0922093	-0.0351423
				0.243983	0.0841708	1	12.5	8.6074	0.52927	-0.220096	0.114593	-0.0329763	0.0432941	0.201331	-0.130592	-0.0729495	-0.0161741	0.122372

## Sheet: 2. C15TeOPP AML3 Profiling
Protein names	Gene names	Significant	Prenylation type	Statistical significance [-Log (P-value)]	Log (Fold change) (C15TeOPP vs. FPP)	Peptides	Sequence coverage [%]	Mol. weight [kDa]	Score	Reporter intensity corrected 126	Reporter intensity corrected 127N	Reporter intensity corrected 127C	Reporter intensity corrected 128N	Reporter intensity corrected 128C	Reporter intensity corrected 129N	Reporter intensity corrected 129C	Reporter intensity corrected 130N	Reporter intensity corrected 130C
4-trimethylaminobutyraldehyde dehydrogenase	ALDH9A1		Self prenylation	0.594817	0.152421	7	14.8	53.801	14.404	-0.420753	-0.196923	-0.251388	0.502288	0.359841	0.427538	-0.277238	0.0379121	-0.172476
BRO1 domain-containing protein BROX	BROX		FTase	0.422587	0.0761016	2	4.9	46.476	4.3859	-0.369213	-0.589836	-0.365111	0.843085	0.869873	0.71586	-0.392429	-0.326833	-0.376594
DnaJ homolog subfamily A member 1	DNAJA1		FTase	0.149051	0.0455179	3	12.3	44.868	21.926	-0.451912	-0.697345	-0.666838	1.1982	1.25603	1.05021	-0.713639	-0.539393	-0.426508
DnaJ homolog subfamily A member 2	DNAJA2		FTase	0.256576	-0.0262067	2	5.6	45.745	18.61	-0.917412	-0.900142	-0.946244	1.95232	1.91233	1.75036	-0.88672	-0.937383	-1.01832
EH domain-binding protein 1-like protein 1	EHBP1L1		FTase	0.0809373	-0.0219787	1	0.7	161.85	0.78755	-0.197488	-0.313363	0.00857756	0.44246	0.380169	0.256657	-0.167037	-0.225625	-0.175548
Inverted formin-2	INF2		FTase	0.0265247	-0.0125304	1	0.9	135.62	2.27	0.176737	0.000669479	-0.027519	0.137399	-0.10962	-0.281162	-0.12846	-0.0855107	0.326267
Prelamin-A/C;Lamin-A/C	LMNA		FTase	0.43609	-0.0762949	7	11	74.139	18.532	0.000771731	0.101665	-0.0759726	0.108589	0.137998	-0.0618296	-0.152891	-0.0835053	0.0339761
Lamin-B1	LMNB1		FTase	0.84515	0.0943428	27	45.4	66.408	295.69	-0.419679	-0.341149	-0.441492	0.765239	0.720904	0.64427	-0.274129	-0.389599	-0.255564
Lamin-B2	LMNB2		FTase	0.134513	0.0279429	9	14.2	69.948	22.173	-0.309905	-0.0877213	-0.322349	0.537329	0.557061	0.270533	-0.223677	-0.198473	-0.213997
Leucine-rich repeat flightless-interacting protein 1	LRRFIP1		FTase	0.773816	-0.160001	1	1.5	89.252	8.9669	-0.314364	-0.364932	-0.400837	1.04219	0.830236	0.776641	-0.438888	-0.703444	-0.417803
Nucleosome assembly protein 1-like 1	NAP1L1		FTase	0.442127	0.0358864	5	22.5	45.374	36.481	-0.228316	-0.176117	-0.270074	0.453892	0.430875	0.365392	-0.155462	-0.229904	-0.181482
Nucleosome assembly protein 1-like 4	NAP1L4		FTase	0.363952	0.0364322	4	13.1	42.823	3.0114	-0.637152	-0.539004	-0.595022	1.16277	1.1467	1.13239	-0.593133	-0.493571	-0.575178
PC4 and SFRS1-interacting protein	PSIP1		FTase	0.0563599	0.0103833	1	2.8	60.103	1.1084	-0.230889	-0.232184	-0.077372	0.474108	0.355655	0.228778	-0.161184	-0.238629	-0.109482
Ras-related protein Ral-A	RALA	+	FTase	5.19162	1.73811	2	11.2	23.567	2.6514	-0.600093	-0.648855	-0.50224	-0.329212	-0.595296	-0.778654	1.19067	1.18967	1.08282
GTP-binding protein Rheb	RHEB		FTase	0.0842689	-0.0218951	2	9.8	20.497	2.1715	-0.854876	-0.650772	-0.571289	1.499	1.44095	1.2884	-0.77977	-0.653463	-0.709389
Ubiquitin carboxyl-terminal hydrolase 32	USP32		FTase	0.236829	-0.0742639	1	0.6	181.65	1.6975	-0.303266	-0.468464	-0.198415	0.713823	0.758813	0.699248	-0.539729	-0.217129	-0.436079
Synaptobrevin homolog YKT6	YKT6	+	FTase	4.25878	1.53002	3	17.2	22.417	7.7564	-1.25957	-1.14533	-1.40233	1.12773	1.00486	0.900634	0.318339	0.281743	0.182733
Zinc finger CCCH-type antiviral protein 1	ZC3HAV1		FTase	0.0193232	-0.006156	5	7.9	101.43	138.69	0.134023	-0.0372376	-0.231281	0.117897	0.0125303	0.165833	-0.0467226	-0.0357417	-0.0704992
Cell division control protein 42 homolog	CDC42	+	GGTase-I	5.96243	2.50429	7	39.3	21.258	49.185	-0.938213	-0.864453	-0.836613	-0.83751	-0.630148	-0.757841	1.6405	1.68784	1.54524
2,3-cyclic-nucleotide 3-phosphodiesterase	CNP	+	GGTase-I	2.36514	1.30127	1	2.1	47.578	2.3401	-0.201856	-0.527883	-0.873045	-0.489295	0.0806414	-0.280793	0.628944	0.986135	0.685953
Guanine nucleotide-binding protein G(I)/G(S)/G(O) subunit gamma-5	GNG5	+	GGTase-I	5.14888	2.65035	2	27.9	7.3184	2.1614	-0.912548	-0.815537	-1.06939	-0.701816	-0.799503	-0.845991	1.71284	1.80147	1.63928
Ras-related C3 botulinum toxin substrate 1;Ras-related C3 botulinum toxin substrate 3	RAC1;RAC3	+	GGTase-I	5.73041	2.7483	7	40.6	21.45	46.861	-0.848361	-0.995743	-0.958671	-0.888596	-0.788549	-0.953389	1.821	1.89257	1.72853
Ras-related C3 botulinum toxin substrate 2	RAC2	+	GGTase-I	5.06973	2.14043	7	40.1	21.429	2.306	-0.656036	-0.612799	-0.750114	-0.897194	-0.654172	-0.823217	1.48162	1.56694	1.35377
Ras-related protein Ral-B	RALB	+	GGTase-I	4.95902	1.715	1	3.9	23.408	1.6097	-0.502398	-0.539125	-0.611409	-0.211198	-0.712301	-0.90683	1.24938	1.18012	1.06256
Ras-related protein Rap-1A	RAP1A	+	GGTase-I	3.69402	3.4872	5	27.7	20.987	2.9658	-0.881906	-1.70492	-1.03488	-0.937344	-1.27009	-1.00196	2.294	2.42863	2.11726
Ras-related protein Rap-1b;Ras-related protein Rap-1b-like protein	RAP1B	+	GGTase-I	6.66304	3.10098	6	34.8	20.825	18.932	-1.08692	-1.12793	-1.09546	-0.845139	-0.883133	-0.945253	2.03525	2.04161	1.91578
Ras-related protein Rap-2b;Ras-related protein Rap-2a	RAP2B;RAP2A	+	GGTase-I	4.96242	1.13686	2	14.2	20.504	4.4013	-0.600523	-0.523138	-0.489552	0.0887669	-0.219404	-0.0447143	0.61094	0.636886	0.549541
Ras-related protein Rap-2c	RAP2C	+	GGTase-I	4.6967	2.17596	2	10.9	20.745	0.97108	-0.842977	-0.753496	-0.669398	-0.5537	-0.841146	-0.592481	1.3796	1.57296	1.30944
Transforming protein RhoA;Rho-related GTP-binding protein RhoC	RHOA;RHOC	+	GGTase-I	6.04705	3.20156	10	59.1	21.768	79.371	-1.0624	-1.11012	-1.09727	-0.947405	-1.08266	-1.02627	2.13109	2.20686	1.99697
Rho-related GTP-binding protein RhoF	RHOF	+	GGTase-I	3.56352	1.3488	1	4.7	23.625	3.1262	-0.617338	-0.291701	-0.416228	-0.445397	-0.42858	-0.513094	0.929125	0.997544	0.79447
Rho-related GTP-binding protein RhoG	RHOG	+	GGTase-I	5.1067	1.31968	9	53.9	21.308	173.67	-0.461036	-0.475373	-0.415004	-0.385327	-0.425378	-0.436702	0.872671	0.938076	0.796877
Ras-related protein Rab-18	RAB18	+	GGTase-I	2.85645	0.698645	1	5.3	22.977	0.92678	-0.0905046	-0.216677	-0.232747	-0.343904	-0.378736	-0.284635	0.428919	0.456868	0.670219
Ras-related protein Rab-8A;Ras-related protein Rab-8B	RAB8A;RAB8B	+	GGTase-I	4.6338	1.75972	5	23.2	23.668	4.277	-0.746989	-0.68293	-0.515323	-0.302208	-0.756303	-0.321366	1.11801	1.17166	1.04425
Ras-related protein Rab-10	RAB10	+	GGTase-II	5.76058	2.45922	7	34.5	22.541	13.488	-0.752296	-0.866325	-0.888165	-0.783511	-0.814617	-0.757162	1.63691	1.68271	1.55126
Ras-related protein Rab-11A;Ras-related protein Rab-11B	RAB11A;RAB11B	+	GGTase-II	5.72424	3.14203	7	38	24.393	24.23	-1.13454	-1.23283	-1.01472	-0.837692	-0.953242	-0.862176	2.04733	2.06085	1.93582
Ras-related protein Rab-14	RAB14	+	GGTase-II	6.61197	2.666	4	22.3	23.897	9.6114	-0.924363	-0.867078	-0.891149	-0.823082	-0.972623	-0.828313	1.81981	1.78963	1.70597
Ras-related protein Rab-1A	RAB1A	+	GGTase-II	6.60508	1.97631	9	47.8	22.677	59.923	-0.687402	-0.64093	-0.621873	-0.613382	-0.688626	-0.717719	1.29858	1.36606	1.3141
Ras-related protein Rab-1B	RAB1B	+	GGTase-II	5.65397	3.2293	8	42.8	22.171	1.2623	-1.28749	-1.14328	-1.11795	-0.438554	-0.967947	-1.17515	2.00537	2.16404	1.96977
Putative Ras-related protein Rab-1C	RAB1C		GGTase-II	1.27589	-0.597022	5	26.4	22.017	1.1095	-0.263828	0.337993	0.29309	0.399373	0.262966	0.403019	-0.609287	-0.543348	-0.271176
Ras-related protein Rab-21	RAB21	+	GGTase-II	3.25765	0.544546	3	13.8	24.347	6.0113	-0.185441	-0.230346	-0.135246	-0.0825791	-0.277965	-0.162227	0.34406	0.289631	0.448915
Ras-related protein Rab-27A	RAB27A	+	GGTase-II	5.12624	1.88391	3	14.5	24.868	4.5811	-0.612116	-0.63781	-0.791386	-0.644569	-0.443652	-0.472087	1.16433	1.26025	1.18584
Ras-related protein Rab-2A;Ras-related protein Rab-2B	RAB2A;RAB2B	+	GGTase-II	5.23586	2.04987	4	22.2	23.545	16.389	-0.759988	-0.596554	-0.705083	-0.756811	-0.591376	-0.669364	1.42227	1.38636	1.27935
Ras-related protein Rab-32	RAB32	+	GGTase-II	4.52971	1.79282	2	10.7	24.997	3.3881	-0.614387	-0.696605	-0.560202	-0.528699	-0.563989	-0.534582	1.03557	1.29471	1.17698
Ras-related protein Rab-35	RAB35	+	GGTase-II	3.44317	0.781091	1	4.5	23.025	0.67685	-0.138493	-0.0691711	-0.259223	-0.267259	-0.444119	-0.68932	0.709572	0.581023	0.585792
Ras-related protein Rab-3D	RAB3D	+	GGTase-II	3.79784	1.12269	3	12.3	24.267	1.6372	-0.266231	-0.413343	-0.493617	-0.478141	-0.173387	-0.361374	0.735805	0.810238	0.648851
Ras-related protein Rab-5A	RAB5A	+	GGTase-II	4.01222	1.61454	2	10.7	23.658	4.3805	-0.574851	-0.811767	-0.528446	-0.432116	-0.34984	-0.222726	1.04182	1.01809	0.868638
Ras-related protein Rab-5B	RAB5B	+	GGTase-II	3.77171	1.30167	2	11.6	23.707	0.61771	-0.250913	-0.412705	-0.524208	-0.500557	-0.526689	-0.493304	0.882384	1.00786	0.826938
Ras-related protein Rab-5C	RAB5C	+	GGTase-II	3.85932	1.03803	3	16.2	23.482	11.658	-0.425639	-0.270521	-0.506063	-0.0729788	-0.324326	-0.303544	0.631069	0.677887	0.602917
Ras-related protein Rab-6B;Ras-related protein Rab-6A;Ras-related protein Rab-39A	RAB6B;RAB6A;RAB39A	+	GGTase-II	3.26313	0.894497	1	5.3	23.461	4.8757	-0.414503	-0.195357	-0.352224	-0.169121	-0.24831	-0.333091	0.530086	0.692894	0.498428
Ras-related protein Rab-7a	RAB7A	+	GGTase-II	6.06049	1.97313	6	28	23.489	9.8369	-0.659674	-0.622762	-0.66841	-0.729276	-0.681773	-0.597832	1.33819	1.37591	1.25443
Alcohol dehydrogenase 1	ADH1		Internal Standard	0.160593	-0.0541449	15	35.3	36.849	29.539	-0.186773	0.0721448	0.0406137	0.261835	-0.0513032	0.108733	-0.053305	0.0746631	-0.257807
Aladin	AAAS			0.138209	-0.0228491	2	3.8	59.573	1.6794	-0.0617099	0.0640821	0.0635111	-0.136423	-0.127586	0.209591	-0.0379359	0.0877872	-0.0525153
Alanine--tRNA ligase, cytoplasmic	AARS			0.444213	0.0454104	6	7.6	106.81	15.225	0.0107118	0.0146624	-0.0189267	0.0141937	-0.132221	-0.022297	0.0756826	-0.0361908	0.103187
Multidrug resistance protein 1;Multidrug resistance protein 3	ABCB1;ABCB4			0.224134	0.102921	1	0.7	141.48	0.63609	-0.22871	-0.089558	0.142002	0.408003	-0.194838	-0.160593	-0.0635911	0.327728	-0.131641
Multidrug resistance-associated protein 1	ABCC1			0.482116	0.199347	1	1.5	171.59	0.55484	-0.359642	-0.171157	-0.063985	0.382999	0.237854	-0.0205241	0.214269	0.0954993	-0.306511
ATP-binding cassette sub-family D member 3	ABCD3			0.038935	-0.0627814	1	1.4	75.475	2.4112	-0.955329	-0.17687	0.828335	-0.417777	1.38119	-0.158538	0.150708	-0.161247	-0.481669
ATP-binding cassette sub-family E member 1	ABCE1			0.112619	-0.0260204	1	2.7	67.314	18.448	0.148449	-0.113761	0.05312	-0.0452408	-0.0453944	0.00188096	0.0485624	-0.0629104	0.0240954
ATP-binding cassette sub-family F member 1	ABCF1			0.753163	-0.041866	6	9.6	95.925	30.296	-0.0122459	0.0666826	0.0274839	0.0170099	-0.0227059	-0.0237455	0.00249868	-0.0365616	-0.00961448
ATP-binding cassette sub-family F member 2	ABCF2			0.174103	0.0144332	4	6.7	71.289	11.474	-0.0244235	0.00323931	0.0389556	-0.00745857	-0.114672	0.0520896	-0.0252524	0.0234177	0.0629057
Mycophenolic acid acyl-glucuronide esterase, mitochondrial	ABHD10	+		2.85986	0.408949	2	9.5	33.932	2.9484	-0.271335	-0.135473	-0.151049	0.0702106	-0.16688	-0.00566302	0.255696	0.247691	0.165603
1-acylglycerol-3-phosphate O-acyltransferase ABHD5	ABHD5			0.0041563	-0.00132596	1	4.3	39.095	0.56713	0.124441	0.0427474	-0.171014	0.138869	0.0194886	-0.137926	0.0419561	0.0642094	-0.113969
3-ketoacyl-CoA thiolase, peroxisomal	ACAA1			1.72098	0.214967	1	3.1	44.292	0.74987	-0.0760833	-0.0526872	-0.113786	0.0383939	-0.133017	-0.0563634	0.165038	0.0297442	0.207563
3-ketoacyl-CoA thiolase, mitochondrial	ACAA2			0.870435	-0.140684	1	4.5	41.924	8.1996	0.034937	-0.0107292	0.0881404	0.168325	-0.123572	0.161405	0.00407881	-0.23361	-0.0801722
Acetyl-CoA carboxylase 1;Biotin carboxylase;Acetyl-CoA carboxylase 2;Biotin carboxylase	ACACA;ACACB			0.0110923	-0.00372668	2	1.6	265.55	7.1046	-0.144313	-0.0052344	-0.0292658	0.155054	0.13728	0.0852743	-0.179892	0.140278	-0.150379
Medium-chain specific acyl-CoA dehydrogenase, mitochondrial	ACADM			1.25675	-0.0404311	7	20.7	46.588	44.201	0.00635879	0.0111143	0.0432105	0.00705591	-0.0866856	0.0883574	-0.038198	-0.0174782	-0.00493341
Very long-chain specific acyl-CoA dehydrogenase, mitochondrial	ACADVL			0.0179269	0.00312262	4	6.6	70.389	8.5885	0.0017038	-0.0484075	0.0210822	0.0476394	-0.128358	0.131396	-0.0826918	-0.0322478	0.0986861
Acetyl-CoA acetyltransferase, mitochondrial	ACAT1			0.611215	-0.0802184	4	11	45.199	4.9189	0.0521214	0.0836561	0.100699	0.0663054	-0.198298	-0.0915041	-0.0824546	-0.0306279	0.108904
Acetyl-CoA acetyltransferase, cytosolic	ACAT2			0.718411	-0.0786778	5	20.9	41.35	66.641	0.0130345	0.0368616	-0.0087133	0.0146033	0.0634819	0.0843844	-0.0107341	-0.161332	-0.0227843
Golgi resident protein GCP60	ACBD3			0.00636079	-0.0020126	1	4.5	60.593	11.493	-0.0893168	0.125289	-0.035793	0.177269	-0.105324	-0.0574633	0.125429	0.022	-0.153287
Acyl-CoA-binding domain-containing protein 4	ACBD4			0.30239	0.0595394	1	2.6	30.307	0.56792	-0.0979711	-0.0436187	-0.0339416	0.0249242	-0.0219976	0.17832	-0.125068	0.142295	-0.01414
Apoptotic chromatin condensation inducer in the nucleus	ACIN1			0.113713	0.0344031	3	2.4	151.86	3.8146	0.0171179	0.0392609	-0.174395	-0.0962654	0.280244	-0.0423534	0.0439399	-0.17275	0.114003
ATP-citrate synthase	ACLY			0.294498	-0.0200898	16	16.5	120.84	28.346	0.0524865	0.0531813	-0.0039445	-0.0447587	0.0292168	-0.118834	-0.00154215	-0.0107544	0.0537504
Cytosolic acyl coenzyme A thioester hydrolase	ACOT7			0.0988441	0.0172573	1	4.2	41.796	2.0906	0.0156158	0.0335368	-0.00595368	-0.190177	0.141043	-0.0802344	0.146988	-0.0632711	0.0112539
Low molecular weight phosphotyrosine protein phosphatase	ACP1			0.0668833	0.0124464	2	19	18.042	102.54	-0.0497794	0.0304996	-0.120332	0.118579	0.0314794	0.100628	0.00311221	0.0241467	-0.129532
Long-chain-fatty-acid--CoA ligase 1	ACSL1			0.0182234	-0.00280289	2	2.9	77.942	2.7349	0.0587676	-0.00632773	-0.0560397	-0.0364558	0.0782988	-0.0174331	-0.0750759	0.00437302	0.0586945
Long-chain-fatty-acid--CoA ligase 4;Long-chain-fatty-acid--CoA ligase 3	ACSL4;ACSL3			0.0328779	0.00604658	2	3.7	79.187	5.0621	-0.0335192	0.0962611	-0.047466	-0.0636277	-0.0459724	0.0697101	0.0305189	0.0721337	-0.0692369
Actin, alpha skeletal muscle;Actin, alpha cardiac muscle 1;Actin, gamma-enteric smooth muscle;Actin, aortic smooth muscle	ACTA1;ACTC1;ACTG2;ACTA2			0.71237	-0.069974	10	29.2	42.051	18.811	0.143612	0.112406	-0.000811153	-0.107967	-0.123204	-0.0605188	-0.00373793	0.0245293	0.0244932
Actin, cytoplasmic 2;Actin, cytoplasmic 2, N-terminally processed;Actin, cytoplasmic 1;Actin, cytoplasmic 1, N-terminally processed	ACTG1;ACTB			0.257479	-0.0226539	16	56	41.792	323.31	0.102839	0.0338186	0.012076	-0.0765612	-0.0972817	-0.0468611	0.0619103	-0.0131799	0.0320416
Actin-like protein 6A	ACTL6A			0.277973	-0.0627734	1	2.3	47.46	0.97012	0.174814	0.0451043	0.126619	-0.298354	-0.0725119	-0.125086	0.192688	-0.0929366	0.058466
Alpha-actinin-1	ACTN1			0.455803	0.0316705	26	36.3	103.06	135.54	0.038703	-0.0453057	-0.0508702	-0.0715961	0.0466604	0.0536716	0.012451	-0.000663646	0.0257514
Alpha-actinin-4	ACTN4			0.656129	0.0462287	20	25.9	104.85	70.962	-0.0144794	0.0117491	-0.0643797	0.00971052	-0.0192822	0.0139074	0.00918775	0.0685237	-0.00613547
Actin-related protein 2	ACTR2			0.281317	-0.0505661	4	12.9	44.76	8.2724	0.103033	-0.0977249	0.024688	0.0879635	-0.0868231	0.0993683	-0.0420835	-0.113786	0.034167
Actin-related protein 3	ACTR3			0.0902554	0.0128444	7	21.1	47.371	88.548	0.0391921	0.106888	-0.0661395	-0.0672542	-0.0869791	-0.0353797	0.0293281	0.0489855	0.0401603
Aminoacylase-1	ACY1			0.45598	-0.0687724	3	9.6	45.884	7.4551	0.159625	-0.0621893	0.031497	0.0165674	-0.0286435	-0.0306711	-0.0293807	-0.0407788	-0.00722457
Disintegrin and metalloproteinase domain-containing protein 10	ADAM10			2.524	-0.207483	1	1.5	84.141	1.4279	0.0654357	-0.0176993	0.0512754	0.163324	-0.0124624	0.282366	-0.13556	-0.194508	-0.193369
A disintegrin and metalloproteinase with thrombospondin motifs 16	ADAMTS16			0.12756	0.0289093	1	1.5	136.2	0.64125	-0.0160205	-0.109393	0.0918876	-0.0628983	0.0866063	-0.034582	0.0282613	-0.0899606	0.114901
Double-stranded RNA-specific adenosine deaminase	ADAR			0.256983	-0.0435184	6	5.1	136.06	4.8117	0.0548239	-0.117344	0.0739296	-0.0260162	0.0270528	0.115502	-0.00450341	-0.0175895	-0.0970533
Alpha-adducin	ADD1			0.350958	-0.0825434	1	1.1	80.954	0.61093	-0.126837	0.177214	0.00339402	0.058941	0.0188008	0.0711469	-0.0109549	-0.0349024	-0.148001
Alcohol dehydrogenase class-3	ADH5			0.00405985	-0.000540134	4	10.2	39.724	4.5776	0.0520909	0.0156744	-0.0316992	-0.00626162	-0.114106	0.0586576	-0.0600776	0.0382923	0.056231
Adenosine kinase	ADK			0.859487	-0.085386	1	3.9	40.545	22.647	0.0110273	0.038982	0.130688	-0.166946	0.0715703	-0.00105974	-0.0732004	0.0262586	-0.0285184
ADP-dependent glucokinase	ADPGK			0.648702	-0.0647755	1	2.2	54.088	1.1456	0.0207989	0.0513513	0.0356627	-0.0691345	0.0357896	0.0208473	-0.117043	0.00878461	0.0217452
Beta-adrenergic receptor kinase 1;Beta-adrenergic receptor kinase 2	ADRBK1;ADRBK2			0.424099	-0.0446965	4	5.8	79.573	7.0318	0.0635767	-0.0763058	0.0177429	0.0266743	0.0941629	0.0120266	-0.0210725	-0.0789565	-0.0290468
Proteasomal ubiquitin receptor ADRM1	ADRM1			0.908157	-0.301479	1	3.9	42.153	30.995	0.225813	0.242233	0.0822674	-0.272422	0.135689	-0.0506547	0.123405	-0.382119	-0.0954092
Adenylosuccinate lyase	ADSL			0.524012	-0.106853	5	15.7	54.889	82.507	0.129314	0.0372007	0.0614119	0.103716	-0.096278	-0.133929	-0.0308265	-0.178671	0.116864
Glycerol-3-phosphate acyltransferase 4	AGPAT6			0.067629	0.0295365	3	7.9	52.07	11.564	-0.0348342	0.139953	-0.229495	0.379347	0.112771	-0.323173	-0.144023	-0.0957415	0.203999
Alkyldihydroxyacetonephosphate synthase, peroxisomal	AGPS			1.35343	-0.152822	3	7.1	72.911	8.4004	0.0500091	-0.00915538	0.0854322	-0.00492921	-0.0293367	0.248961	-0.105496	-0.035543	-0.19114
Adenosylhomocysteinase	AHCY			0.488185	-0.0153946	10	23.8	47.716	25.153	0.00931624	0.0360559	0.0456586	-0.0755102	-0.0514348	-0.000131078	0.0310951	0.0107936	0.00295835
Activator of 90 kDa heat shock protein ATPase homolog 1	AHSA1			0.0907739	-0.016464	2	5.3	38.274	2.6077	-0.0637778	-0.0318273	0.099367	-0.00677192	-0.0289745	0.0864161	0.00790495	0.0413639	-0.0948988
AH receptor-interacting protein	AIP			0.580856	0.0920629	2	6.7	37.636	3.3553	-0.05532	0.0800889	-0.141948	-0.0516855	0.00590966	0.0127473	0.0102364	0.107252	0.0415211
Adherens junction-associated protein 1	AJAP1			0.257489	0.103841	1	2.7	44.536	0.99855	-0.337357	0.0620112	0.0424658	0.194772	0.129129	-0.160862	-0.0501836	0.213221	-0.0843943
Adenylate kinase isoenzyme 1	AK1			0.867482	-0.0591056	2	9.8	21.635	3.6663	-0.0513751	-0.0017501	0.0529815	0.22151	-0.0262916	-0.0088128	-0.0714434	-0.039723	-0.0662941
Adenylate kinase 2, mitochondrial;Adenylate kinase 2, mitochondrial, N-terminally processed	AK2			0.0140708	0.00433568	4	18	26.477	5.7443	0.0640478	0.201612	-0.146917	-0.0338612	-0.187778	-0.0200531	0.0376852	0.0285245	0.0655406
Adenylate kinase 4, mitochondrial	AK4			0.849728	-0.064751	2	9	25.268	2.7007	-0.0632724	-0.0717786	0.0350608	-0.00717437	0.106836	0.303373	-0.115523	-0.0914848	-0.0872351
Alcohol dehydrogenase [NADP(+)]	AKR1A1			0.632048	0.158394	1	3.1	36.573	4.5133	-0.058782	0.120038	-0.226806	0.128484	0.144507	-0.40827	0.00117434	0.135446	0.17301
Aldose reductase	AKR1B1			0.272344	0.0222018	6	23.7	35.853	11.096	0.0313287	0.0136729	-0.0681798	-0.0794262	0.0729108	-0.00493209	0.00579394	0.0369221	0.000711285
RAC-beta serine/threonine-protein kinase	AKT2			0.264843	0.0939404	1	1.5	55.768	1.2977	-0.335654	0.0563066	0.0535059	0.438227	-0.100337	-0.159226	0.00267034	0.122282	-0.0689731
Delta-1-pyrroline-5-carboxylate synthase;Glutamate 5-kinase;Gamma-glutamyl phosphate reductase	ALDH18A1			0.379441	0.1474	1	2.3	87.301	2.0815	0.251751	-0.161362	-0.245106	0.016227	0.188236	-0.328428	0.162862	-0.0134522	0.138073
Fatty aldehyde dehydrogenase	ALDH3A2			0.0879593	-0.0185557	3	6	54.847	3.2736	0.128248	-0.120331	0.049169	0.124135	-0.16264	-0.0111986	0.0117631	0.0199058	-0.0302496
Fructose-bisphosphate aldolase A	ALDOA			0.0579171	0.00638927	21	69.2	39.42	323.31	-0.00689834	-0.0626553	0.0220359	-0.0188145	0.0290532	0.0744308	-0.0157286	-0.0561679	0.0435465
Fructose-bisphosphate aldolase C	ALDOC			0.495867	-0.0373227	15	55.5	39.455	228.25	0.00425942	-0.0211421	0.0316011	0.00157866	0.0188239	0.0709306	-0.0242699	-0.0863939	0.013414
Dol-P-Man:Man(5)GlcNAc(2)-PP-Dol alpha-1,3-mannosyltransferase	ALG3			0.0011507	-0.000275011	2	4.6	50.126	4.7799	-0.0696952	0.0416354	0.132743	-0.0933329	-0.141555	0.0351478	-0.0385435	0.133921	0.00848065
Anaphase-promoting complex subunit 1	ANAPC1			0.911092	0.114307	2	0.9	216.5	1.7216	-0.219082	-0.0315888	-0.100986	0.0562355	0.168658	0.144301	0.0190917	0.0167688	-0.0445972
Angiopoietin-related protein 6	ANGPTL6			0.6838	-0.100771	1	1.5	51.694	0.58523	0.0362372	0.0122929	0.126821	0.0904354	-0.217311	0.0872891	-0.0545861	0.0623632	-0.13474
Rabankyrin-5	ANKFY1			0.265819	-0.0593793	3	2.5	128.4	10.372	0.144735	0.132675	-0.117146	-0.0296035	-0.064345	-0.0396393	-0.0564248	0.00798851	0.0305621
Ankyrin repeat domain-containing protein 33B	ANKRD33B			0.440565	-0.941315	1	1.4	53.974	0.50818	0.383668	0.921652	-0.157832	-0.325423	-0.378491	1.24169	0.0496302	-2.26053	0.53444
Acidic leucine-rich nuclear phosphoprotein 32 family member A	ANP32A			0.647252	-0.0759821	5	22.5	28.585	93.23	0.101712	-0.000256646	0.0124551	0.228778	-0.0749032	-0.144947	-0.0823048	-0.0781713	0.0464397
Acidic leucine-rich nuclear phosphoprotein 32 family member B	ANP32B			0.843736	-0.162624	3	15.1	28.787	11.919	0.223544	-0.0487641	0.112135	-0.0200467	-0.093204	0.036095	-0.0353953	-0.150086	-0.0154764
Acidic leucine-rich nuclear phosphoprotein 32 family member E	ANP32E			0.357708	-0.0362934	2	5.2	30.692	11.81	-0.0568929	-0.0125256	0.0719311	-0.0109153	0.0817102	0.0418617	0.00233104	-0.0560927	-0.0526059
Annexin A1	ANXA1			0.699034	0.213958	3	11	38.714	7.3099	0.059156	-0.274325	-0.0529229	0.023541	-0.0585761	-0.0618531	0.00431098	0.0477568	0.321714
Annexin A11;Annexin A13	ANXA11;ANXA13			0.0809877	0.0195061	2	4.2	54.389	2.8415	0.057896	0.0728539	-0.00966061	0.126203	-0.169849	-0.248249	0.154391	-0.101733	0.126949
Annexin A2;Putative annexin A2-like protein	ANXA2;ANXA2P2			0.906365	0.112482	15	42.8	38.604	204.77	-0.0515846	-0.0742128	-0.0541711	-0.0488409	0.0722595	0.00787491	-0.00207663	-0.00783273	0.167386
Annexin A4	ANXA4			0.0862899	0.00784076	8	26.6	35.882	62.908	-0.00459068	0.0327825	-0.0542601	0.0270132	-0.0270154	0.0374185	0.0219337	-0.0409093	0.0164295
Annexin A6	ANXA6			0.430872	0.0261278	21	33.6	75.872	67.554	0.0113995	-0.0390818	0.0137167	-0.0873545	0.0153171	0.0303869	0.00392346	0.000292145	0.0602021
Annexin A7	ANXA7			0.0790069	0.0455052	3	6.6	52.739	6.8651	0.170171	0.0250571	-0.156149	0.044665	-0.0981716	-0.152365	-0.152641	-0.0879395	0.416175
AP-1 complex subunit beta-1	AP1B1			0.648303	-0.0374047	9	10	104.64	103.84	0.0705769	-0.0013716	-0.0107203	-0.102957	0.0756828	0.0313196	-0.0249824	-0.0192105	-0.00953627
AP-1 complex subunit gamma-1	AP1G1			0.163169	0.016963	4	4	91.35	6.6133	0.016693	-0.0279804	0.0600659	-0.144446	-0.0340711	0.0388734	0.023566	-0.0127325	0.088834
AP-1 complex subunit mu-1	AP1M1			0.10846	-0.021308	3	9.9	48.586	8.3628	-0.0357311	-0.0893175	0.132594	-0.037443	0.0353901	0.0596876	-0.0610675	-0.0168683	0.0215573
AP-1 complex subunit sigma-2	AP1S2			0.563913	0.189372	1	10.2	18.615	17.844	0.123317	-0.162693	-0.165834	0.157546	-0.0780009	-0.228437	-0.0658683	0.100556	0.328217
AP-2 complex subunit alpha-1	AP2A1			0.613984	-0.0341629	6	6.1	107.54	4.8062	-0.00756444	0.0418917	0.00375546	0.00267518	0.0167389	0.0157107	-0.0586997	-0.015538	0.00983179
AP-2 complex subunit alpha-2	AP2A2			0.286288	0.0565169	4	4.6	103.96	3.2738	-0.0961781	0.123437	-0.0813963	-0.0377626	-0.142193	0.127482	0.0278567	0.106161	-0.018605
AP-2 complex subunit beta	AP2B1			0.16001	-0.0255442	9	9	104.55	6.733	0.0701693	-0.0983215	0.0905568	-0.0606681	0.0849474	-0.0636543	-0.00344017	-0.0101366	-0.000651203
AP-2 complex subunit mu	AP2M1			0.827537	-0.0739896	3	5.7	49.654	3.209	0.0051118	0.0185362	0.070547	0.0115691	-0.0239734	0.0547847	0.0164556	-0.108762	-0.0354677
AP-2 complex subunit sigma	AP2S1			0.000620305	0.000276208	1	4.9	17.018	0.75929	-0.197416	0.0866386	0.144623	-0.0344452	0.0612397	-0.0865132	0.175264	0.0276353	-0.168224
AP-3 complex subunit beta-1	AP3B1			1.00997	-0.125162	1	0.8	121.32	1.4177	-0.00422414	0.027404	0.113231	0.0169531	0.0410648	0.0534462	0.00515127	-0.0896647	-0.15456
AP-3 complex subunit delta-1	AP3D1			1.43621	0.0715011	7	8.2	130.16	68.853	-0.0388952	-0.0492306	0.00692675	0.00190967	-0.00635206	-0.0388611	0.0161002	0.0692011	0.0480029
AP-3 complex subunit sigma-1	AP3S1			0.279897	-0.0464036	1	5.7	21.732	3.9278	-0.0101974	-0.0431673	0.0452051	0.00385115	0.15434	0.00614071	0.053547	-0.0417439	-0.159173
Acylamino-acid-releasing enzyme	APEH			0.0538704	0.00477882	2	3	81.224	1.8757	0.052296	-0.00469123	-0.043621	0.0412019	-0.0712335	0.0165292	0.0309822	-0.00287109	-0.0097908
DNA-(apurinic or apyrimidinic site) lyase;DNA-(apurinic or apyrimidinic site) lyase, mitochondrial	APEX1			1.83871	-0.104281	5	17.3	35.554	11.802	0.156008	0.090665	0.076546	-0.045979	-0.172428	-0.106386	0.0117906	-0.00868446	0.00726875
Gamma-secretase subunit APH-1A	APH1A			0.100669	0.0434929	1	4.9	28.996	1.2154	-0.104826	0.055015	-0.0585264	0.210252	0.185541	-0.300795	-0.202936	-0.0670719	0.29215
Apoptosis inhibitor 5	API5			0.0807996	-0.00683248	6	12	59.004	13.242	0.0130616	-0.0129102	0.00351514	-0.0388802	0.0446702	0.0161761	0.0521402	-0.0354583	-0.0335127
Methylthioribulose-1-phosphate dehydratase	APIP			0.0287586	0.00746819	1	5	27.125	6.1566	-0.135993	0.0990307	0.0780062	-0.0579322	0.0527359	-0.0904937	-0.0439801	0.106263	0.00116534
Apolipoprotein B receptor	APOBR			0.0258685	0.00551506	3	2.6	115.63	4.0801	0.11524	-0.0225044	-0.0745719	0.0758294	0.016178	-0.136078	-0.00824478	-0.0519991	0.0949527
Adenine phosphoribosyltransferase	APRT			0.138921	-0.0616395	3	25.6	19.608	14.974	0.169178	0.0229272	-0.0135039	0.231981	-0.236479	-0.158985	-0.101672	-0.205273	0.300628
Coatomer subunit delta	ARCN1			0.192829	-0.0213538	6	11.9	57.21	12.126	0.0645783	-0.022484	-0.00507069	-0.0329187	-0.000784721	0.0325193	0.0412484	-0.0714509	0.00316476
ADP-ribosylation factor 3;ADP-ribosylation factor 1;ADP-ribosylation factor 5	ARF3;ARF1;ARF5			0.355703	0.0252905	2	9.9	20.601	3.046	-0.0144006	-0.00613933	0.0274121	0.0191354	-0.0369035	-0.0630458	-0.0120423	0.078351	0.0164348
ADP-ribosylation factor 4	ARF4			0.53816	-0.149703	1	5.6	20.511	1.312	0.118562	0.146214	-0.0142219	-0.131438	0.0339912	0.05425	-0.290355	0.0332618	0.0585382
ADP-ribosylation factor GTPase-activating protein 2	ARFGAP2			0.0625818	0.0162817	1	2.1	56.72	2.3415	0.0671268	-0.102372	-0.00469271	0.0999323	0.00891447	-0.0690142	-0.0604283	-0.0847276	0.154063
Brefeldin A-inhibited guanine nucleotide-exchange protein 1	ARFGEF1			0.570773	-0.0356989	11	8.1	208.76	35.042	0.0212501	-0.0308391	0.0534154	-0.0442664	0.02718	0.0453321	0.00438802	-0.0286603	-0.038998
Brefeldin A-inhibited guanine nucleotide-exchange protein 2	ARFGEF2			0.27385	-0.153638	5	2.4	202.04	0.69558	-0.0226027	0.170633	-0.192977	-0.0227648	0.32847	0.253904	-0.127823	0.153904	-0.531943
Rho GTPase-activating protein 15	ARHGAP15			0.05536	0.00977703	1	4	54.544	3.1697	-0.0544211	-0.058673	0.106869	0.0545467	-0.108651	0.0460254	0.0530645	0.0113396	-0.0412983
Rho GTPase-activating protein 18	ARHGAP18			0.26746	0.0482041	3	5	74.976	12.389	0.0109532	0.0602396	-0.0895472	0.0470164	-0.0572441	-0.0888739	-0.025362	0.155436	-0.00381614
Rho GTPase-activating protein 23	ARHGAP23			1.04264	-0.122547	1	0.5	162.19	0.62741	0.117667	-0.0277511	0.135513	-0.198464	-0.0551393	0.179188	-0.0682	-0.065291	-0.00872078
Rho GTPase-activating protein 30	ARHGAP30			2.32812	0.278315	1	0.9	118.58	1.1163	-0.186098	-0.261354	-0.156428	-0.151843	0.19445	0.339009	0.142163	0.0119309	0.0769707
Rho GTPase-activating protein 4	ARHGAP4			0.731569	-0.199616	2	2.2	105.02	2.0166	0.0123108	0.217683	0.153739	0.0803907	0.0265605	-0.266767	-0.286957	0.068859	0.00298315
Rho GDP-dissociation inhibitor 1	ARHGDIA			0.369559	0.0789626	2	11.3	23.207	1.9655	-0.128451	0.11042	0.0119757	-0.241424	0.108957	-0.08351	-0.0236335	0.0827244	0.171742
Rho GDP-dissociation inhibitor 2	ARHGDIB			0.966998	0.129772	5	28.9	22.988	102.53	-0.104039	0.0356827	-0.060601	-0.0180317	-0.130269	0.0256989	0.0222304	0.0589452	0.179185
Rho guanine nucleotide exchange factor 1	ARHGEF1			0.0327289	-0.0259702	1	1.1	102.43	0.62034	-0.038162	0.365192	-0.314281	0.0692885	0.125843	-0.133917	0.0270949	-0.356907	0.264651
Rho guanine nucleotide exchange factor 2	ARHGEF2			0.0846046	-0.0102651	6	6.8	111.54	13.809	-0.0106972	-0.0467245	0.0672159	0.0187895	-0.0595597	0.0607786	-0.000884961	0.0360206	-0.0561366
Rho guanine nucleotide exchange factor 6	ARHGEF6			0.725154	-0.0763782	4	4.9	87.498	4.9369	0.0096443	0.0825055	-0.028831	0.0165022	0.035609	0.0591875	-0.104418	-0.0750085	0.0136109
Rho guanine nucleotide exchange factor 7	ARHGEF7			0.9652	-0.0874879	1	1	90.011	0.6412	-0.0613524	0.0720767	0.0370265	-0.0294854	0.0854848	0.119764	-0.047653	-0.0973964	-0.0696634
AT-rich interactive domain-containing protein 1A	ARID1A			1.04655	-0.140215	2	1.3	242.04	5.3958	0.202579	0.0594494	0.0630335	-0.10987	-0.0356974	-0.0751091	0.05092	-0.0823652	-0.0641385
E3 ubiquitin-protein ligase ARIH1	ARIH1			0.7803	0.144528	2	3.8	64.117	2.7021	-0.0581094	-0.0658184	-0.111918	-0.00326264	-0.0162985	0.0664689	-0.0956204	0.108409	0.184951
ADP-ribosylation factor-like protein 8B;ADP-ribosylation factor-like protein 8A	ARL8B;ARL8A			0.417206	0.0655228	1	12.4	21.539	1.0737	-0.11048	0.0906883	0.00562933	-0.134491	0.0087232	-0.0336735	0.0417631	0.0160466	0.124596
Armadillo repeat-containing protein 8	ARMC8			0.527204	-0.0643905	1	1.6	75.509	1.4353	-0.0679187	0.057779	0.0917481	0.0442144	-0.0471734	0.0417155	-0.0757819	0.00388358	-0.0396649
Protein-glutamate O-methyltransferase	ARMT1			1.49728	0.076635	6	22.4	51.172	21.048	-0.00388516	-0.00152525	-0.024788	0.0244609	-0.0875091	-0.0976583	0.0233163	0.0774052	0.0989851
Aryl hydrocarbon receptor nuclear translocator 2;Aryl hydrocarbon receptor nuclear translocator	ARNT2;ARNT			0.727875	-0.285183	1	2	78.69	0.50439	-0.289205	0.325286	0.0877349	0.0684222	0.254691	0.293604	-0.220204	-0.266485	-0.245043
Actin-related protein 2/3 complex subunit 1B	ARPC1B			0.0364223	0.00543115	7	22.3	40.949	11.532	0.0730265	-0.0709644	-0.0538543	-0.00788796	0.149015	-0.0450347	-0.0117543	-0.0501795	0.0264351
Actin-related protein 2/3 complex subunit 2	ARPC2			0.370806	0.0309616	6	20.3	34.333	16.78	0.0149366	-0.0534623	0.0244712	-0.0829972	-0.0134449	0.0404681	0.0341596	-0.0202301	0.0649008
Actin-related protein 2/3 complex subunit 3	ARPC3			0.947245	0.12312	2	7.9	20.546	1.4395	-0.153351	-0.0520611	-0.0291527	-0.117475	0.0194486	0.206598	0.132738	0.0317617	-0.0297044
Actin-related protein 2/3 complex subunit 4	ARPC4			0.96674	-0.0737524	3	31	19.667	36.371	0.0451197	0.0664005	0.0771134	-0.0716282	-0.03151	-0.04407	0.0559638	-0.0296416	-0.0589459
Ankyrin repeat and SOCS box protein 16	ASB16			0.0425853	-0.132516	1	1.8	49.636	0.51576	-0.548808	0.0368697	1.3395	-1.06587	0.19029	-0.373183	1.41443	0.616296	-1.60072
Activating signal cointegrator 1 complex subunit 1	ASCC1			0.480023	0.123462	1	2.2	45.509	1.6533	-0.0191727	0.0271154	-0.25317	0.141022	-0.0797692	0.0676172	0.110447	-0.0990657	0.113778
Activating signal cointegrator 1 complex subunit 2	ASCC2			0.0352989	0.0140333	2	2.9	86.359	6.4166	-0.0104437	-0.148256	0.0607488	0.167116	-0.0309744	0.0264614	0.0454357	-0.250443	0.149157
Activating signal cointegrator 1 complex subunit 3	ASCC3			0.731804	0.0758501	1	0.4	251.46	0.82681	0.0153828	0.0536857	-0.0894291	0.0546999	-0.0234881	-0.209239	0.0415009	0.109415	0.0562737
Histone chaperone ASF1B;Histone chaperone ASF1A	ASF1B;ASF1A			0.406488	-0.182354	1	4	22.433	1.1975	-0.0384649	0.1191	0.0964188	0.100233	-0.060697	0.16222	-0.277987	-0.334886	0.242865
Histone-lysine N-methyltransferase ASH1L	ASH1L			0.290528	0.108457	1	0.3	332.79	0.84738	-0.295898	-0.0288321	0.0847803	0.312332	-0.156175	0.00717216	0.053516	0.188333	-0.156427
Set1/Ash2 histone methyltransferase complex subunit ASH2	ASH2L			0.0988714	0.0552759	1	3	68.722	2.973	0.223551	0.0773789	-0.0586301	0.488314	-0.538699	-0.59124	0.0755176	-0.146554	0.479164
Argininosuccinate lyase	ASL			0.958052	0.299906	1	4.3	51.657	1.4353	-0.0567183	-0.10881	-0.353331	-0.0454563	0.222021	-0.02976	-0.0335594	0.348736	0.0656803
N-acetylserotonin O-methyltransferase-like protein	ASMTL			0.819288	0.0512902	2	5.3	68.856	3.3553	-0.0186661	0.0238188	-0.0427561	0.209131	-0.0964249	-0.182569	-0.00148387	0.071955	0.0457959
ATPase family AAA domain-containing protein 1	ATAD1			1.25904	0.365289	1	5.5	40.744	4.0535	-0.372147	0.0516994	0.00166607	0.0416939	-0.284248	-0.206948	0.207778	0.287247	0.282061
ATPase family AAA domain-containing protein 2	ATAD2			0.430132	-0.273103	1	0.7	158.55	1.2688	0.403617	0.182893	-0.0714419	-0.224757	0.153089	-0.130356	-0.0369512	0.268295	-0.535586
Cyclic AMP-dependent transcription factor ATF-1;Cyclic AMP-responsive element-binding protein 1	ATF1;CREB1			0.152328	-0.0608209	1	3.3	29.232	1.1345	0.114349	-0.232788	0.0377892	0.0697776	0.0852356	0.197553	0.0655078	-0.289988	-0.038633
Activating transcription factor 7-interacting protein 1	ATF7IP			0.412746	0.0333566	1	0.8	136.39	0.52077	-0.0278222	0.0264119	0.00508319	-0.00104013	-0.0609262	-0.0366477	0.0700809	0.0598387	-0.0261768
Ubiquitin-like-conjugating enzyme ATG3	ATG3			0.421613	-0.0828715	5	16.6	35.864	3.77	0.107323	-0.109865	0.0699021	0.0181721	0.142216	-0.0376914	0.0360915	-0.13337	-0.0839756
Bifunctional purine biosynthesis protein PURH;Phosphoribosylaminoimidazolecarboxamide formyltransferase;IMP cyclohydrolase	ATIC			0.188873	-0.0500444	2	4.7	64.615	2.8092	0.221625	-0.100555	0.0169563	-0.0109718	-0.0673846	-0.0387611	-0.0531682	-0.0286538	0.069715
Atlastin-3	ATL3			0.723537	0.0562156	5	11.6	60.541	17.509	-0.0575533	-0.0656819	0.00991132	0.0399723	-0.0211249	0.0479553	-0.0323316	0.055523	0.0321315
Serine-protein kinase ATM	ATM			0.275143	-0.0526616	3	1.3	350.68	5.6356	-0.0511554	-0.0260618	0.136463	0.00195375	-0.114651	0.160993	-0.101316	0.0631206	-0.0605441
Potassium-transporting ATPase alpha chain 2	ATP12A			1.25538	-0.138675	2	1.5	115.51	0.61572	-0.0253074	0.104629	0.10876	-0.0547331	0.0474979	0.0558977	-0.021387	-0.0991112	-0.107444
Manganese-transporting ATPase 13A1	ATP13A1			1.11986	-0.0643022	12	11	132.95	27.593	-0.0131398	0.0755143	0.0455662	0.0244759	0.0326651	-0.0713142	-0.0312073	-0.0390215	-0.014737
Sodium/potassium-transporting ATPase subunit alpha-1	ATP1A1			0.595178	0.0723422	21	25.4	112.89	214.85	-0.103097	-0.0297301	0.0190992	0.0591891	-0.0482643	0.00830555	0.0380345	0.103834	-0.0385699
Sodium/potassium-transporting ATPase subunit beta-3	ATP1B3			0.135901	0.0429042	1	5	31.512	1.0746	-0.115664	-0.059317	0.0774182	0.0894014	-0.053709	0.039523	-0.136925	-0.0366934	0.204768
Sarcoplasmic/endoplasmic reticulum calcium ATPase 2;Sarcoplasmic/endoplasmic reticulum calcium ATPase 1	ATP2A2;ATP2A1			0.264133	-0.0262334	14	14.5	114.76	62.119	0.03499	-0.0370367	0.0260024	-0.0248388	-0.00434913	0.0687785	-0.0444217	0.0464237	-0.0567465
Sarcoplasmic/endoplasmic reticulum calcium ATPase 3	ATP2A3			0.062463	-0.0151968	5	6.4	109.25	9.6781	0.0686619	-0.170809	0.0377455	-0.0157755	0.109212	0.0897589	-0.0308284	0.0270179	-0.106182
Plasma membrane calcium-transporting ATPase 4;Plasma membrane calcium-transporting ATPase 1	ATP2B4;ATP2B1			0.401631	-0.0432495	3	2.6	137.92	3.0675	-0.031505	-0.0848073	0.0639575	0.0578018	0.0570531	0.128405	-0.0668417	-0.0346263	-0.0806352
ATP synthase subunit alpha, mitochondrial	ATP5A1			0.351897	-0.0321341	4	9.4	59.75	4.5168	0.0619756	0.0130736	0.0734672	-0.143308	-0.105495	0.0569743	0.0444059	-0.0485122	0.0562204
ATP synthase subunit beta, mitochondrial	ATP5B			0.225693	-0.0453829	2	7.4	56.559	21.887	0.0200817	-0.153771	0.107696	-0.02369	0.0798256	0.140801	-0.0310192	-0.0447013	-0.0864215
ATP synthase subunit gamma, mitochondrial	ATP5C1			0.434009	-0.0307462	1	4	32.996	0.66473	0.0654967	0.0377338	0.0457649	-0.0865782	-0.0874499	-0.0229225	0.0135069	-0.0287196	0.0719695
ATP synthase F(0) complex subunit B1, mitochondrial	ATP5F1			0.248743	-0.0243686	7	27.3	28.908	11.978	0.0086832	-0.0438809	0.0301082	0.00234032	0.0187406	0.0710056	-0.0740511	-0.0386542	0.0345099
ATP synthase F(0) complex subunit C1, mitochondrial;ATP synthase F(0) complex subunit C2, mitochondrial;ATP synthase F(0) complex subunit C3, mitochondrial	ATP5G1;ATP5G2;ATP5G3			0.453112	-0.065727	1	5.1	14.277	1.3935	-0.0765365	0.129088	0.00649209	-0.0449041	0.158844	-0.0260435	-0.0534778	-0.0111	-0.0735598
ATP synthase subunit d, mitochondrial	ATP5H			0.479887	0.0662266	2	19.3	18.491	30.739	-0.0714852	0.0330018	-0.120249	0.0643152	0.0374396	0.0258313	0.0359871	-0.0633169	0.0672775
ATP synthase subunit f, mitochondrial	ATP5J2			0.158232	-0.0242154	3	39.4	10.918	11.566	-3.33786e-05	-0.0261006	0.102874	-0.0280285	-0.0598898	0.015887	-0.0267984	0.0834771	-0.0525853
V-type proton ATPase 116 kDa subunit a isoform 2	ATP6V0A2			0.112523	0.0205882	1	1.2	98.081	0.78836	0.102552	0.04668	-0.0762226	0.159193	-0.205312	-0.152864	-0.0351917	0.0806476	0.0893185
V-type proton ATPase subunit d 1	ATP6V0D1			0.984277	0.100286	1	2	40.329	0.52704	-0.0376392	-0.170245	-0.0771806	0.0419897	0.225677	0.0104067	-0.0489566	0.0343271	0.0304229
V-type proton ATPase catalytic subunit A	ATP6V1A			0.502395	-0.0883414	1	1.5	68.303	1.3631	-0.0166783	0.0442096	0.1278	0.0959545	0.00489664	-0.137688	0.0508398	-0.162331	0.00179847
V-type proton ATPase subunit G 1	ATP6V1G1			0.920214	-0.377145	1	9.3	13.757	2.1764	0.162732	0.143527	0.0605029	-0.0424374	0.242383	0.206768	-0.44422	-0.443272	0.122818
ATR-interacting protein	ATRIP			0.0930005	0.0191914	1	1.4	85.837	0.63972	0.117155	-0.0968011	-0.0025159	-0.0694684	0.0202313	-0.0352117	0.0550165	-0.053807	0.0742029
Ataxin-10	ATXN10			0.230724	-0.0247749	4	10.9	53.488	83.872	0.0675171	-0.055083	-0.00303788	-0.0401308	0.0386588	0.065806	0.0131546	-0.0640145	-0.0140686
Ancient ubiquitous protein 1	AUP1			0.303266	0.156908	1	2	45.786	1.2172	-0.470956	0.112011	0.0880985	-0.0689581	-0.0736779	0.222405	-0.112039	0.143465	0.168452
Aurora kinase B	AURKB			0.351753	0.118065	1	3.5	39.31	0.91843	-0.260531	0.117574	0.0372659	0.159129	-0.0666835	-0.226457	-0.0168932	0.238532	0.0268656
Autism susceptibility gene 2 protein	AUTS2			0.0262498	0.00703903	1	0.6	138.98	0.84598	0.00769986	-0.134008	0.10816	0.10279	-0.0479376	-0.0308708	-0.105659	0.0241461	0.0844814
Cell death regulator Aven	AVEN			0.526218	-0.0874434	1	2.2	38.506	0.98265	-0.0416154	-0.0812753	0.000172509	0.142052	0.131781	0.242736	-0.257841	-0.106011	-0.021196
BAG family molecular chaperone regulator 2	BAG2			0.727494	-0.143115	1	4.3	23.772	2.2672	-0.0976209	0.14108	-0.0246707	0.263585	0.144166	-0.00718032	-0.109807	-0.0564144	-0.244336
Barrier-to-autointegration factor;Barrier-to-autointegration factor, N-terminally processed	BANF1			0.00636256	-0.00327972	2	36	10.058	2.0001	-0.33028	0.0778821	-0.147987	0.0981767	0.227818	0.493414	-0.093634	0.0481109	-0.3647
Bromodomain adjacent to zinc finger domain protein 1A	BAZ1A			0.273725	0.0138642	8	7	178.7	70.592	-0.0425145	0.0145558	0.00863277	-0.0389544	0.0650447	-0.0202292	0.00861089	0.0227179	-0.00906219
Tyrosine-protein kinase BAZ1B	BAZ1B			0.0479625	0.0165532	2	1.4	170.9	1.3895	-0.0648517	0.0626303	-0.163	0.0192472	0.242668	0.0276698	0.0917329	0.0245287	-0.231824
Bromodomain adjacent to zinc finger domain protein 2B	BAZ2B			0.0784414	0.0695565	1	1.1	240.46	0.55136	-0.413001	0.270557	0.0119214	0.328614	-0.307639	0.0402035	0.0868859	0.409195	-0.417934
Protein PTHB1	BBS9			0.244404	0.0458056	1	2.6	99.279	0.5409	-0.0619995	-0.126933	0.0793548	-0.0692312	0.0585105	0.101261	-0.0743679	0.0596456	0.0425616
B-cell receptor-associated protein 29	BCAP29			1.63403	-0.496435	1	3.3	28.32	1.0532	0.136721	-0.0677376	0.380995	0.431033	0.115986	0.0511305	-0.425093	-0.35875	-0.255483
B-cell receptor-associated protein 31	BCAP31			0.165049	0.0285457	4	14.6	27.991	6.2783	-0.00822163	-0.0599389	0.0481823	-0.0471802	0.03481	-0.0245087	-0.0684435	0.0063554	0.127747
Pre-mRNA-splicing factor SPF27	BCAS2			0.08518	0.0273167	1	5.8	26.131	1.3371	-0.170527	0.0759504	0.0981779	0.0296404	0.0175087	-0.1275	0.142529	-0.11079	0.0538125
Branched-chain-amino-acid aminotransferase, cytosolic	BCAT1			1.10507	-0.144681	2	6	42.966	2.6904	-0.00300016	0.166358	0.0500811	-0.0449742	-0.010292	0.0712336	-0.0870715	-0.127841	-0.00569212
Branched-chain-amino-acid aminotransferase, mitochondrial	BCAT2			0.382312	-0.0819203	6	23.5	44.287	30.239	0.119848	-0.0724733	0.00313706	-0.0433534	0.0432678	0.153625	-0.0825133	0.0650299	-0.177766
Bcl-2-associated transcription factor 1	BCLAF1			0.509803	-0.0886787	2	1.8	106.12	3.3985	0.094978	0.00950835	-0.0645795	0.0744692	0.0074955	0.113059	0.0343156	-0.17513	-0.0853148
Bestrophin-3	BEST3			0.20153	0.11009	1	2.2	76.106	0.72225	-0.336421	-0.0746748	0.122976	0.502551	-0.201922	-0.0458574	-0.188021	0.337128	-0.106958
Class E basic helix-loop-helix protein 23	BHLHE23			0.257371	-0.387438	1	7.1	23.665	2.4917	0.142692	1.01976	0.00456354	0.0929446	0.00216712	-1.25803	-0.495517	-0.516202	1.01642
BH3-interacting domain death agonist;BH3-interacting domain death agonist p15;BH3-interacting domain death agonist p13;BH3-interacting domain death agonist p11	BID			0.339393	-0.179708	1	6.7	21.994	12.632	0.565067	0.0913731	-0.15393	-0.0628289	-0.205394	-0.188873	-0.120307	0.00489733	0.0787968
Baculoviral IAP repeat-containing protein 3	BIRC3			0.206792	0.156221	1	4.8	68.371	0.59176	-0.497279	-0.0865195	0.145782	0.400009	-0.120526	0.136689	-0.0269222	0.414748	-0.357179
Bleomycin hydrolase	BLMH			0.859986	0.0925709	5	12.1	52.562	6.9721	-0.0327993	-0.0431271	-0.0314453	0.0260662	-0.146231	0.0659973	-0.0429456	0.102843	0.110444
Bone morphogenetic protein 15	BMP15			2.38096	-0.159343	1	1.8	45.055	0.80202	0.143966	0.114364	0.0529628	-0.00744459	-0.0926135	-0.0356965	-0.054746	-0.0624658	-0.0495252
Zinc finger protein basonuclin-1	BNC1			0.0761506	0.024738	1	0.9	110.97	0.52496	0.115717	-0.0227691	0.0757123	0.00682768	-0.334818	-0.0747432	0.0269872	-0.070642	0.286529
3(2),5-bisphosphate nucleotidase 1	BPNT1			0.0123375	0.00611588	1	7.5	33.392	18.555	0.0864886	-0.00184112	-0.282161	0.22043	0.038698	0.126353	0.180195	-0.16567	-0.19369
BRCA1-associated ATM activator 1	BRAT1			0.384941	0.145486	2	3.2	88.118	3.4576	-0.286212	-0.136732	0.175288	-0.169192	0.0430629	0.193786	-0.0720819	0.212862	0.0480204
Bromodomain testis-specific protein	BRDT			1.30013	-0.13968	1	1	107.95	0.57209	0.0797833	0.0721669	0.025458	-0.00515282	-0.0714428	0.14962	-0.138338	-0.116713	0.0134203
BRI3-binding protein	BRI3BP			0.237075	-0.0247062	3	17.1	27.835	6.616	-0.0294989	-0.0902494	-0.0255529	0.128997	0.135609	0.108917	-0.127893	-0.00728299	-0.0842444
Basigin	BSG			0.905138	0.107692	2	3.9	42.2	1.4963	-0.127565	-4.53517e-05	0.0340478	-0.108455	0.0748919	-0.0935844	0.0475681	0.127873	0.0540706
Protein bassoon	BSN			0.317314	0.118037	1	0.2	416.46	1.133	-0.287257	0.022167	0.0596609	0.255413	-0.168414	-0.021451	-0.0143547	0.255518	-0.0924811
Bone marrow stromal antigen 2	BST2			1.19104	0.220081	1	5.6	19.769	0.80409	-0.268407	-0.100295	0.0271216	0.0634654	-0.000111315	-0.0316342	0.109135	0.0791497	0.130377
TATA-binding protein-associated factor 172	BTAF1			0.261354	0.0913636	1	0.7	206.89	1.0637	-0.12946	0.00754558	0.0697301	-0.0473942	-0.0419164	-0.0716101	-0.154271	0.281861	0.0943163
BTB/POZ domain-containing protein 16	BTBD16			0.173954	0.0490242	1	2.4	58.48	0.74356	0.101475	0.0190247	-0.175865	-0.0671145	0.10945	-0.0698756	0.0294162	-0.0868097	0.149101
Tyrosine-protein kinase BTK	BTK			1.42421	-0.115916	3	5.9	76.28	3.6313	0.0400669	0.0337751	0.0678644	0.0717184	-0.0438393	0.0452566	0.00378995	-0.0988804	-0.11095
Mitotic checkpoint protein BUB3	BUB3			0.156213	-0.0708717	1	3	37.154	0.53698	0.239576	0.195875	-0.211009	-0.0336414	-0.106949	-0.0868767	0.143002	-0.166994	0.0358188
Bystin	BYSL			0.858165	-0.0953834	2	4.8	49.601	3.2428	0.11273	0.0105631	0.0406327	0.111283	0.0630127	-0.207195	-0.0979419	0.0407589	-0.0650416
Basic leucine zipper and W2 domain-containing protein 1	BZW1			0.824315	-0.0585477	7	14.1	48.043	25.164	0.0559848	-0.0252849	0.0743943	0.0525964	-0.0113256	-0.0670146	-0.000536758	-0.0413309	-0.0286812
Basic leucine zipper and W2 domain-containing protein 2	BZW2			0.522351	-0.0660773	7	13.8	48.162	24.757	0.0718675	-0.0686635	0.103121	-0.0678849	0.0607553	0.00151284	-0.0485464	-0.0473598	0.00399955
UPF0668 protein C10orf76	C10orf76			0.359016	-0.113475	1	1.3	78.71	0.74415	0.17167	-0.145182	0.173848	0.166601	-0.194499	-0.0235478	-0.202766	0.0227181	0.0399588
UPF0568 protein C14orf166	C14orf166			0.205995	0.0296824	4	16.4	28.068	42.402	-0.0269793	0.113417	-0.0705663	0.00735772	-0.0603752	-0.0589715	0.0258722	0.0389168	0.04013
UPF0505 protein C16orf62	C16orf62			0.246683	-0.0307958	3	3	109.56	3.7358	0.0314662	-0.0727117	0.0307793	-0.0151514	0.0690867	0.0681862	-0.0192151	0.0177677	-0.101406
Uncharacterized protein C16orf90	C16orf90			1.10003	0.45699	1	8.2	19.564	0.63293	-0.350246	-0.223864	-0.250577	0.643806	0.0585793	-0.415179	-0.18182	0.46756	0.260542
Uncharacterized protein C17orf62	C17orf62			0.0382138	0.00903666	1	4.3	20.774	1.7111	-0.146706	-0.105219	0.0997496	0.0443766	0.0885765	0.15309	0.002142	-0.0419709	-0.085237
Uncharacterized protein C1orf168	C1orf168			0.764626	0.0581941	1	1.4	82.069	0.51344	-0.00962883	-0.0623608	-0.0875213	-0.0332733	0.0795702	0.106944	-0.00865528	-0.0324034	0.0561301
Complement component 1 Q subcomponent-binding protein, mitochondrial	C1QBP			0.29193	0.0994234	1	5	31.362	2.4202	-0.0158561	-0.0587757	0.0244164	0.0116479	-0.0711178	-0.129568	0.352618	-0.0769207	-0.0276423
Uncharacterized protein C2orf72	C2orf72			0.372522	0.0940892	1	2.4	30.48	0.52316	0.140738	-0.131157	0.00781748	-0.238571	0.0713323	-0.141024	-0.0178916	0.0902534	0.227304
UPF0609 protein C4orf27;Putative UPF0609 protein C4orf27-like	C4orf27			0.31411	-0.0884053	2	6.4	39.436	3.2099	0.117461	-0.150376	0.117997	0.0226226	0.0521684	0.0290645	-0.188819	0.0620076	-0.0533239
UPF0553 protein C9orf64	C9orf64			0.619871	0.0993623	1	2.3	39.028	0.61507	-0.11729	-0.087005	0.0454081	0.0103933	-0.013154	0.0312499	0.079667	0.114948	-0.0554157
Uncharacterized protein C9orf66	C9orf66			0.0298574	0.019317	1	2.4	31.184	0.63306	-0.163591	0.209483	-0.52504	0.241239	0.706706	-0.0387978	-0.133513	-0.229026	-0.0586585
Carbonic anhydrase 2	CA2			0.124889	0.0125697	8	31.5	29.246	29.106	-0.0688139	0.0412331	-0.0427559	0.0360302	-0.0139586	0.0896942	-0.0345762	-0.0175108	0.0194594
Voltage-dependent T-type calcium channel subunit alpha-1G	CACNA1G			0.393516	0.0807368	1	0.3	262.47	0.98888	0.0246323	-0.117901	-0.25969	-0.0691663	0.61576	-0.0740846	-0.050812	0.016489	-0.0764254
Calcyclin-binding protein	CACYBP			0.0127172	-0.00176592	7	35.5	26.21	113.92	0.0299275	0.0508592	-0.0344019	-0.125364	0.00767056	0.0390234	0.035534	-0.0603367	0.0658898
CAD protein;Glutamine-dependent carbamoyl-phosphate synthase;Aspartate carbamoyltransferase;Dihydroorotase	CAD			1.03464	-0.0710669	8	4.9	242.98	17.85	0.0632605	0.0815449	-0.00187757	0.013514	0.0149034	-0.0922706	-0.0380342	0.0161119	-0.0483506
Calcium-binding and coiled-coil domain-containing protein 1	CALCOCO1			0.216169	0.0921913	1	1	77.335	1.002	-0.0541744	0.135431	-0.0459664	-0.297438	0.0467786	-0.0876934	-0.0728046	0.410479	-0.02581
Calreticulin	CALR			0.460615	-0.0957817	13	41	48.141	114.77	0.0587988	-0.0795884	0.157197	0.112906	-0.0863753	-0.00319788	-0.129044	-0.0843848	0.0624907
Calcium/calmodulin-dependent protein kinase type II subunit delta	CAMK2D			0.344198	-0.040302	5	11.8	56.369	16.092	0.0912676	0.0470977	-0.0379936	-0.0520878	-0.00394541	-0.0150025	0.0219744	-0.0672587	0.02475
Cullin-associated NEDD8-dissociated protein 1	CAND1			0.414183	-0.0113701	22	19	136.37	96.223	0.0136465	0.0276337	0.0248673	-0.0734592	0.0221933	-0.0381172	0.0127642	-0.00909562	0.0283687
Calnexin	CANX			0.494923	0.0689815	8	16.2	67.567	27.189	-0.130808	-0.0212663	0.0483893	-0.0493821	-0.0246963	0.0833053	-0.01995	0.0883038	0.0349058
Adenylyl cyclase-associated protein 1	CAP1			1.29266	0.118405	12	30.7	51.901	60.103	-0.0502462	-0.0227341	-0.0897247	-0.0616322	0.00372023	0.0369079	0.134287	0.00247204	0.0557521
Macrophage-capping protein	CAPG			0.46203	0.0333229	8	26.4	38.498	77.243	-0.0193239	-0.0526123	-0.041457	0.0535435	0.0736364	0.00843928	-0.00540707	-0.0552439	0.0472266
Calpain-1 catalytic subunit	CAPN1			2.37604	-0.0966171	2	3.5	81.889	4.5803	0.0442122	0.00921673	0.0486924	0.0343007	-0.0617773	0.121887	-0.0728829	-0.0411158	-0.0737313
Calpain-2 catalytic subunit	CAPN2			1.21349	0.0999301	1	1.1	79.994	0.85854	-0.0275616	-0.117166	-0.0796992	0.131414	0.244745	-0.218293	0.0294441	0.0724847	-0.0265657
Caprin-1	CAPRIN1			0.321577	-0.038359	2	3.1	78.365	9.558	-0.00908841	0.122126	0.0448912	-0.0143594	-0.0382289	-0.139391	0.00344366	0.0720989	-0.0326906
F-actin-capping protein subunit alpha-1	CAPZA1			0.789265	-0.0279627	6	26.2	32.922	261.87	-0.00653107	0.00725386	0.00633759	-0.0200571	-0.0391697	0.137796	-0.017242	-0.0560677	-0.00351816
F-actin-capping protein subunit beta	CAPZB			0.0128119	0.00207421	5	20.6	31.35	13.09	0.00311396	0.0112169	-0.0178099	-0.047962	-0.00830539	0.0658045	-0.028696	-0.0720536	0.103493
Caspase recruitment domain-containing protein 14	CARD14			0.474939	0.112967	1	1.1	113.27	1.0704	-0.20383	-0.00231785	0.00564649	0.163616	-0.108008	0.0152958	0.100515	0.143913	-0.106029
Probable cysteine--tRNA ligase, mitochondrial	CARS2			0.199246	-0.0344344	1	2	62.223	3.7484	0.137398	0.034308	-0.0524399	0.0157146	0.0936489	-0.23579	0.0157774	0.0646239	-0.0644386
Caspase-3;Caspase-3 subunit p17;Caspase-3 subunit p12	CASP3			1.14193	0.181827	2	10.8	31.608	19.1	-0.0792912	-0.128086	-0.0657836	-0.0184592	0.0243378	0.00376405	0.010086	0.235352	0.0268825
Caspase-4;Caspase-4 subunit 1;Caspase-4 subunit 2	CASP4			0.117128	0.0273841	2	4.5	43.262	3.1712	-0.0241088	-0.0903467	0.065565	0.0694228	0.0461102	-0.0911027	-0.112498	0.137111	0.00864924
Caspase-8;Caspase-8 subunit p18;Caspase-8 subunit p10	CASP8			0.163078	-0.0699565	1	2.3	55.391	5.6124	0.19736	-0.116028	0.138772	-0.39116	0.0631176	0.106505	0.261733	-0.142651	-0.108847
Catalase	CAT			0.0883555	-0.00674919	18	38.9	59.755	295.33	-0.00581942	0.0147767	0.0218274	0.0114812	0.00771316	-0.0517143	-0.00747993	-0.0347433	0.0527603
Core-binding factor subunit beta	CBFB			0.425169	1.10672	1	8.8	21.508	2.0354	-2.8625	0.952052	-0.579407	0.983241	1.43377	-0.748669	0.317886	0.117557	0.394868
E3 ubiquitin-protein ligase CBL-B	CBLB			0.0175075	0.0149889	1	1.8	109.45	0.91604	-0.40581	0.0423128	0.315542	0.371708	-0.230278	-0.0816837	0.0468507	0.304052	-0.353891
Carbonyl reductase [NADPH] 1;Carbonyl reductase [NADPH] 3	CBR1;CBR3			0.49231	0.0796861	2	10.8	30.375	14.355	0.0388878	-0.0405795	-0.101753	-0.0484221	-0.0259412	0.0509954	0.0855042	-0.0684548	0.118565
Cystathionine beta-synthase	CBS			0.247039	0.0515823	2	3.8	60.586	12.914	-0.120218	-0.042983	-0.0331017	0.100761	0.0943227	0.051576	0.0859093	-0.167325	0.0398606
Chromobox protein homolog 1	CBX1			0.0300839	-0.0046136	3	18.4	21.418	3.0945	-0.0140655	0.0807436	-0.0302458	0.00189611	0.0137798	-0.0658979	-0.013071	0.0817016	-0.0460391
Chromobox protein homolog 3	CBX3			1.67939	-0.0739273	8	36.6	20.811	157.83	0.0320569	0.0228869	0.0671786	0.0510513	-0.00319858	-0.061514	-0.0197154	-0.017226	-0.062718
Chromobox protein homolog 5	CBX5			0.615087	-0.0704279	7	35.6	22.225	14.803	0.00253201	-0.055447	0.107066	0.0251541	-0.0208235	0.107453	-0.0813677	-0.0606211	-0.0151441
Cell division cycle and apoptosis regulator protein 1	CCAR1			0.774173	-0.0879253	2	1.6	132.82	7.4011	-0.0556935	0.041166	0.0160798	-0.000473857	0.102441	0.167506	-0.161903	-0.0111044	-0.0892159
Cell cycle and apoptosis regulator protein 2	CCAR2			0.266238	-0.032403	10	15.7	102.9	114.92	-0.0891994	0.0403826	0.0449767	0.0813834	-0.0133213	0.045629	0.007483	-0.0589802	-0.049552
Coiled-coil domain-containing protein 65	CCDC65			0.0523349	-0.00638552	1	2.1	57.296	2.5304	0.00211409	0.0421899	0.0310293	-0.0175039	-0.0634263	-0.041778	0.0655628	-0.06139	0.0520039
Cyclin-G1	CCNG1			0.242449	0.10005	1	4.4	34.074	0.65058	-0.279364	-0.0948618	0.047996	0.295748	-0.149493	0.214855	0.113963	0.133315	-0.273356
Cyclin-K	CCNK			0.617233	0.0943727	3	7.1	64.239	7.4232	-0.144889	0.0610057	-0.0488698	0.0409122	-0.0596843	0.0099624	0.0731558	0.0946519	-0.0174429
T-complex protein 1 subunit beta	CCT2			0.0282651	0.00249446	17	35.3	57.488	144.22	0.0135433	-0.0103037	-0.0224943	-0.0224321	0.0203449	0.0419149	0.0260525	-0.0592477	0.0214238
T-complex protein 1 subunit gamma	CCT3			0.16099	0.0191393	22	52.8	60.533	65.517	0.0411075	-0.0819751	0.0309602	0.0244363	0.00649479	-0.0597323	0.013837	-0.0193601	0.0530334
T-complex protein 1 subunit delta	CCT4			0.025539	0.00490535	15	30.6	57.924	253.52	0.052548	0.10777	-0.0391938	-0.140887	0.0551686	-0.162445	0.0228933	-0.0243533	0.1373
T-complex protein 1 subunit epsilon	CCT5			0.121251	-0.016778	11	27.7	59.67	54.735	0.126852	0.0580313	-0.00433784	-0.152065	-0.031361	-0.118529	0.0399079	-0.0126049	0.102908
T-complex protein 1 subunit zeta	CCT6A			0.324192	0.0224034	10	20.3	58.024	16.177	0.00185023	-0.0528501	0.0300444	-0.0444516	-0.0412387	0.0691928	0.040101	0.0166008	-0.0104471
T-complex protein 1 subunit eta	CCT7			0.347586	-0.0317081	19	42.4	59.366	57.793	0.0711094	-0.0105341	0.0269331	-0.0645574	0.00453339	-0.011067	0.0530744	-0.0128777	-0.0478125
T-complex protein 1 subunit theta	CCT8			0.821784	-0.0462898	27	47.6	59.62	243.12	0.074676	-0.0141258	0.0200417	-0.0314174	0.0276731	-0.00976827	-0.0175817	-0.0145411	-0.0261548
CD2-associated protein	CD2AP			0.0641705	-0.0424563	1	1.4	71.45	1.3751	0.285756	-0.306682	0.0293653	-0.165922	0.100774	0.18444	0.153698	-0.34283	0.0702021
ADP-ribosyl cyclase/cyclic ADP-ribose hydrolase 1	CD38			0.371633	0.0708119	2	7	34.328	3.519	0.092869	-0.140079	0.0473137	-0.0312918	-0.0974825	-0.0750675	0.00308137	0.125076	0.0843825
Leukocyte surface antigen CD53	CD53			0.1037	-0.0284383	1	3.2	24.341	1.0065	-0.0931319	-0.0775426	0.0209674	0.178598	0.128462	0.0864715	-0.125125	0.0992062	-0.209103
CD63 antigen	CD63			0.00108462	0.000334386	1	3.4	25.636	1.4481	-0.0812148	-0.0231975	-0.0602008	0.123239	0.213254	0.000532045	-0.23647	0.104544	-0.0316836
CD97 antigen;CD97 antigen subunit alpha;CD97 antigen subunit beta	CD97			0.918009	-0.181735	1	1.2	91.868	1.7828	-0.137076	0.0205457	0.140971	0.151012	0.321481	0.0326319	-0.143802	-0.262894	-0.114068
Cell division cycle protein 16 homolog	CDC16			0.399985	0.152903	1	1.3	71.655	1.9491	0.0192552	0.213247	-0.329754	-0.0666785	0.03126	-0.219986	0.15014	0.152001	0.0593155
Hsp90 co-chaperone Cdc37;Hsp90 co-chaperone Cdc37, N-terminally processed	CDC37			0.325932	-0.0384665	3	9	44.468	3.4873	-0.0188439	-0.0145289	0.0229154	0.102867	0.0843436	-0.0420947	-0.131831	0.0247153	-0.0187416
Cell division cycle 5-like protein	CDC5L			0.978192	-0.156097	2	3.2	92.25	3.2482	0.104888	0.133282	-0.0229709	0.0284676	0.0305647	-0.0123375	-0.13286	-0.150037	0.0298049
Cyclin-dependent kinase 2;Cyclin-dependent kinase 3;Cyclin-dependent-like kinase 5;Cyclin-dependent kinase 1;Cyclin-dependent kinase 4;Cyclin-dependent kinase 6;Cyclin-dependent kinase 9;Cyclin-dependent kinase 15;Cyclin-dependent kinase 14;Cyclin-dependent kinase 18;Cyclin-dependent kinase 16;Cyclin-dependent kinase 17;Cyclin-dependent kinase 12;Cyclin-dependent kinase 13	CDK2;CDK3;CDK5;CDK1;CDK4;CDK6;CDK9;CDK15;CDK14;CDK18;CDK16;CDK17;CDK12;CDK13			0.562713	-0.116576	2	7.4	33.929	2.2462	-0.00148255	0.0643635	0.141353	-0.156499	0.07245	0.0341122	-0.198963	-0.0305609	0.0840289
CMT1A duplicated region transcript 1 protein;F-box/WD repeat-containing protein 10	CDRT1;FBXW10			0.272886	0.152808	1	2.1	85.369	0.65639	-0.476347	-0.189084	0.203375	0.60005	-0.241786	0.116225	0.0425873	0.159527	-0.205746
Phosphatidate cytidylyltransferase 2	CDS2			0.153953	-0.036259	1	4.3	51.417	60.189	-0.105998	-0.00746367	0.12669	0.0500557	0.0355398	0.00552654	0.0379897	0.0103525	-0.143891
Centromere protein J	CENPJ			0.43429	0.182642	2	1.4	153	2.4877	-0.374977	0.0146857	0.0291293	0.244884	-0.0599456	-0.0617406	-0.0325476	0.315738	-0.0664255
Centrosomal protein of 290 kDa	CEP290			0.909041	-0.129696	1	0.3	290.38	0.76094	-0.0166063	0.180442	0.136521	-0.25082	-0.0450869	0.0930813	-0.0127546	-0.0868834	0.0109084
Choline/ethanolaminephosphotransferase 1	CEPT1			0.601152	-0.111409	3	6.7	46.553	2.8236	0.025485	0.0497146	0.0861328	0.0256844	-0.039176	0.0338543	-0.0904161	0.0963041	-0.178781
Liver carboxylesterase 1	CES1			0.787452	0.0638068	9	19.9	62.52	44.281	-0.0936706	-0.0453741	0.0220251	0.0481531	-0.0869397	0.0902071	0.0339661	0.0476955	-0.00726081
Cilia- and flagella-associated protein 54	CFAP54			0.0845943	-0.0301651	1	0.4	351.97	0.50604	0.147484	-0.247726	0.0277631	0.0145253	0.147508	0.0822217	-0.147577	0.00922299	-0.0246209
Cofilin-1	CFL1			0.410376	-0.0774724	10	51.2	18.502	42.577	0.146504	-0.0356363	0.0302676	-0.101121	-0.00860019	0.0686702	-0.0802355	-0.100005	0.0889582
Cingulin-like protein 1	CGNL1			0.390855	0.0551131	1	0.8	149.08	0.5452	-0.0169658	-0.107023	0.0297126	0.0693771	-0.198311	0.160948	0.0584382	-0.0635193	0.0761446
Chromodomain-helicase-DNA-binding protein 4	CHD4			0.25669	0.0667963	3	3.3	218	34.1	-0.245707	0.0430888	0.0196019	0.213018	-6.41122e-06	-0.0385655	0.0915529	-0.00741439	-0.0667662
Rab proteins geranylgeranyltransferase component A 1	CHM			0.53449	-0.223397	1	2	73.475	9.2863	0.166578	0.0327428	0.216956	-0.249156	0.279507	-0.183912	-0.407568	-0.0439464	0.1976
Charged multivesicular body protein 2b	CHMP2B			0.149013	0.0728318	1	4.7	23.906	0.78343	-0.0697776	0.126083	-0.400569	0.194629	0.309199	-0.0249933	-0.192738	0.14078	-0.0738114
Cysteine and histidine-rich domain-containing protein 1	CHORDC1			0.119161	-0.00744792	1	3	37.489	0.80446	-0.0172125	0.0338573	0.025058	-0.0285812	0.0344175	-0.0580967	-0.0225942	0.00764137	0.034312
Cartilage intermediate layer protein 1;Cartilage intermediate layer protein 1 C1;Cartilage intermediate layer protein 1 C2	CILP			0.0402227	0.0179249	1	1.3	132.56	0.55676	0.00764921	0.0192617	-0.0210585	0.334272	-0.0314992	-0.359451	-0.133824	0.321989	-0.128538
Cartilage intermediate layer protein 2;Cartilage intermediate layer protein 2 C1;Cartilage intermediate layer protein 2 C2	CILP2			0.412202	0.0956634	1	0.7	126.29	0.50354	-0.0880248	0.0187453	-0.11209	0.0668481	0.0432332	-0.0255307	0.016966	0.199549	-0.110895
Cytoskeleton-associated protein 5	CKAP5			0.148341	-0.00932919	14	8	225.49	23.071	-0.00358401	0.0263524	-0.0170596	0.0278176	0.0296725	-0.0321182	-0.0254548	0.0317068	-0.0285309
CLIP-associating protein 2	CLASP2			0.0888337	-0.0209933	5	4.4	141.06	23.163	0.00831699	-0.130017	-0.0353367	0.225948	0.138986	0.0209205	0.0691584	-0.175428	-0.113746
Chloride intracellular channel protein 1	CLIC1			0.103084	-0.00855545	8	38.2	26.922	166.2	0.0395409	0.0611059	-0.0313707	-0.0468858	-0.023497	-0.0337015	0.0199628	0.0294826	-0.00583559
CAP-Gly domain-containing linker protein 1	CLIP1			0.128183	-0.0177915	1	0.5	162.24	0.51389	0.081745	-0.0152355	-0.0565456	-0.019519	0.0677374	-0.00597032	-0.0700543	-0.00723743	0.0338813
Cleft lip and palate transmembrane protein 1	CLPTM1			1.03369	-0.284819	1	2.2	76.096	1.0763	0.113659	0.103712	0.235012	0.243043	-0.293562	0.0090118	0.0827252	-0.144158	-0.34064
Clathrin light chain A	CLTA			0.197266	-0.0176497	2	6.5	27.076	1.9811	0.00129901	0.0696761	0.0508365	-0.140302	-0.203663	0.162092	0.0742788	-0.0207947	0.0153784
Clathrin heavy chain 1	CLTC			0.318745	-0.0203747	28	20.7	191.61	299.31	0.0532221	-0.0153522	-0.0237816	-0.00085026	0.0511831	-0.00858381	0.00272587	-0.0204558	-0.0293057
Clustered mitochondria protein homolog	CLUH			0.182138	0.0426734	4	4.9	146.67	12.322	-0.135294	0.00372505	0.0944874	-0.0125862	0.0479864	-0.0804546	-0.0850484	0.110611	0.0653751
UMP-CMP kinase	CMPK1			0.0107212	0.000971124	3	15.8	22.222	17.281	-0.0100976	0.0459675	-0.0344871	-0.0296241	0.00416549	0.0285813	0.0362651	-0.0239534	-0.00801548
Cytosolic non-specific dipeptidase	CNDP2			0.797325	-0.112567	4	8.6	52.878	2.6097	0.157305	-0.0503192	0.123283	-0.00609314	-0.0317003	-0.0762409	-0.0526898	-0.0151453	-0.0395974
Protein cornichon homolog 2	CNIH2			0.218039	0.136603	1	6.2	18.931	0.68066	-0.295521	-0.180926	0.313002	0.224335	-0.269837	-0.028616	-0.0443162	0.394104	-0.103424
Protein cornichon homolog 4	CNIH4			1.04027	0.213826	1	14.4	16.093	6.2457	-0.094469	-0.38053	-0.0922166	0.0795356	0.135211	0.287008	0.000555936	0.0424492	0.031257
CCR4-NOT transcription complex subunit 1	CNOT1			0.12907	-0.012861	6	2.5	266.94	5.9025	0.000759229	0.0349757	0.00118817	0.0780097	-0.0360202	-0.068451	-0.0465518	0.0676377	-0.0227457
CCR4-NOT transcription complex subunit 10	CNOT10			1.67363	-0.135995	2	2.4	82.309	2.3924	0.064989	0.124451	0.0938317	0.0316094	-0.0582487	-0.123118	0.00858567	-0.0302381	-0.103061
Cytochrome c oxidase assembly factor 7	COA7			1.39678	0.540449	1	5.6	25.709	0.75579	-0.375652	0.0569327	-0.323966	0.227457	-0.177617	-0.377015	0.562289	0.203297	0.213076
Catechol O-methyltransferase	COMT			0.470177	-0.0287975	4	15.1	30.037	15.458	0.0328815	0.0510209	-0.0318789	-0.0849383	0.0220458	0.0540395	-0.00508917	-0.0281087	-0.00117106
Coatomer subunit alpha;Xenin;Proxenin	COPA			0.423705	0.0282646	19	20.8	138.34	70.101	0.0425253	-0.0420098	-0.0349343	-0.000974655	0.00899786	-0.0151779	0.000642616	0.0188581	0.0308745
Coatomer subunit beta	COPB1			0.448487	-0.0315733	13	15.2	107.14	52.802	0.0497709	-0.0295991	0.0573104	-0.0637268	0.0109429	0.00134118	-0.0269877	0.0146329	-0.00488297
Coatomer subunit beta	COPB2			0.179383	0.0265277	5	7.3	102.49	34.526	0.0490976	-0.138938	-0.00334517	0.0958305	0.0135751	0.00618394	-0.00456296	0.00369423	-0.0127336
Coatomer subunit gamma-1	COPG1			0.538898	-0.0360594	8	9.6	97.717	49.927	0.0120276	-0.0576892	0.0257146	0.0301675	0.0768908	0.0498158	-0.0713647	-0.0285387	-0.0282219
Coatomer subunit gamma-2	COPG2			0.804676	-0.1094	6	6.2	97.621	5.7259	0.0909878	-0.0414579	0.0628046	-0.0173334	0.140993	-0.0113264	-0.119285	0.0245655	-0.121146
COP9 signalosome complex subunit 2	COPS2			0.310676	-0.0673533	2	4.1	51.596	2.3566	0.152157	-0.0645101	0.118469	-0.150979	-0.0274166	-0.0229726	-0.039659	-0.0711033	0.114818
COP9 signalosome complex subunit 3	COPS3			1.34039	0.136916	2	6.6	47.873	5.7812	-0.0803265	-0.0766124	-0.0315005	0.047155	-0.0284028	-0.0438201	0.0286945	0.164357	0.0292576
COP9 signalosome complex subunit 4	COPS4			0.19886	0.0378357	4	12.1	46.268	14.13	0.0374479	0.130649	-0.112987	0.0198727	-0.0325957	-0.202203	0.0902098	0.0289193	0.0494883
COP9 signalosome complex subunit 5	COPS5			1.42794	0.115515	1	4.5	37.578	1.6834	-0.0660284	0.0460584	0.0105381	-0.304866	-0.0862902	0.0722771	0.0801545	0.142281	0.114677
COP9 signalosome complex subunit 7b	COPS7B			1.02465	0.236787	1	6.4	29.622	7.861	-0.0732392	-0.364016	-0.0545531	-0.0213288	0.0953274	0.208057	0.00904268	0.151108	0.0584034
Coronin-1A	CORO1A			0.186967	0.0116911	9	20.6	51.026	61.615	0.0111295	0.0425955	-0.0329457	-0.00225532	-0.0387706	-0.0268041	0.0339994	0.0206539	0.00119913
Coronin-1C	CORO1C			0.47304	-0.0406994	4	8	53.248	14.543	0.0768866	0.0439072	0.0127461	-0.0538974	-0.112885	0.0306027	0.0492499	-0.0588507	0.0210425
Coronin-7	CORO7			0.586741	-0.149563	1	1.9	100.6	2.5731	0.155021	0.0264319	0.0173923	-0.0919987	0.0424092	0.109389	0.0523149	-0.289353	-0.0128054
Coactosin-like protein	COTL1			0.0980097	0.0166915	6	31	15.945	9.551	0.0570938	-0.105	0.018218	-0.0404527	0.00415531	0.0544004	-0.0629367	0.0226463	0.060677
Cytochrome c oxidase assembly protein COX15 homolog	COX15			0.133572	0.0340465	1	2	46.03	0.73244	-0.169006	0.127842	0.070213	-0.193681	-0.170015	0.212261	0.0561816	0.0769053	-0.00189861
Cytochrome c oxidase subunit 5A, mitochondrial	COX5A			0.207736	0.208287	1	4.7	16.762	0.86028	-0.348563	0.342352	-0.608576	0.122037	0.314724	0.176755	0.127371	0.386826	-0.504125
Copine-1	CPNE1			0.120369	-0.0386674	2	3.2	59.058	2.121	0.156759	-0.058136	0.0279114	-0.112108	-0.0242945	0.00813792	0.0726626	-0.191987	0.129857
Copine-3	CPNE3			1.053	0.151831	1	2.2	60.13	9.2377	-0.15891	-0.0190667	-0.0451199	-0.186491	0.112465	0.0735286	-0.0247084	0.148779	0.108326
Copine-9;Copine-8;Copine-5	CPNE9;CPNE8;CPNE5			2.21264	-0.141829	1	2.5	61.863	5.4194	0.0430098	0.102727	0.0407551	0.140274	-0.095275	0.0163048	-0.111511	-0.0764102	-0.0510728
Oxygen-dependent coproporphyrinogen-III oxidase, mitochondrial	CPOX			0.259173	0.0418227	1	4.4	50.151	16.535	-0.059161	-0.0193407	-0.0386038	0.196009	0.0321323	-0.110597	0.000989962	-0.105791	0.113163
Serine/threonine-protein phosphatase CPPED1	CPPED1			1.0664	-0.430973	6	21.7	35.548	54.168	0.198252	-0.0581943	0.594444	0.0815404	-0.217464	-0.0313605	-0.179755	-0.198704	-0.179957
Cleavage and polyadenylation specificity factor subunit 3	CPSF3			0.0102162	-0.00131769	1	1.5	77.485	1.4065	0.00506952	0.0168374	0.0531421	0.0452411	-0.20811	0.0255256	-0.000487696	0.101761	-0.0301771
Cleavage and polyadenylation specificity factor subunit 6	CPSF6			0.0705908	-0.0117655	2	4.2	59.209	1.9578	-0.0170173	-0.0445875	0.0898379	-0.019061	0.022564	-0.0158712	-0.074893	-0.000988744	0.0688185
Cleavage and polyadenylation specificity factor subunit 7	CPSF7			0.948911	-0.139444	2	4.5	52.049	4.0998	0.105036	-0.0101081	0.0372182	0.0968965	-0.0311868	0.0971318	-0.150348	-0.160498	0.0246597
cAMP-responsive element modulator	CREM			0.31689	-0.0984329	1	2.6	37.005	0.81455	-0.169077	0.177054	-0.00954628	0.229129	-0.0280283	0.106137	-0.0014276	-0.254296	-0.0411439
Crooked neck-like protein 1	CRNKL1			0.237705	0.114366	1	1.4	100.45	2.2764	-0.394614	0.231502	-0.0122565	-0.316148	0.422653	-0.0900639	0.0932323	-0.0460744	0.120571
Rootletin	CROCC			0.0783145	-0.0253687	1	0.4	228.52	0.60468	0.16874	0.0189613	-0.152977	-0.0143683	-0.00619438	0.0360227	-0.0137066	0.10091	-0.128586
[truncated: 1,469 more rows]

## Sheet: 3. WT L6 Profiling
Protein names	Gene names	Significant	Prenylation type	Statistical significance [-Log (P-value)]	Log (Fold change) (C15AlkOPP vs. DMSO)	Peptides	Sequence coverage [%]	Mol. weight [kDa]	Score	Reporter intensity corrected 126	Reporter intensity corrected 127	Reporter intensity corrected 128	Reporter intensity corrected 129	Reporter intensity corrected 130	Reporter intensity corrected 131
[truncated: 325 more rows]

[truncated: 2 more sheets: 4. Atg7 KO L6 Profiling, 5. Atg7 KO L6 vs. WT L6]
